# Supplementary material for: Causal relationships between circulating inflammatory factors and IgA vasculitis: a bidirectional Mendelian randomization study
Source: Front Immunol. 2023 Sep 11;14:1248325. doi: 10.3389/fimmu.2023.1248325 (PMC10518517; doi:10.3389/fimmu.2023.1248325)
Supplement: Supplementary file 2 [file Table_9.xlsx]

## Sheet: Sheet1
Table S9. Details of circulating inflammatory regulators predicting SNPs with IgA vasculitis (with SNPs reaching P < 1 x 10-5).
circulating inflammatory regulators						IgA vasculitis		F-statistics
SNP	Effect allele	Other allele	P-value	Beta	Standard Error	log(OR)	Standard Error
MIP1b
rs11130043	A	G	3.21603e-06	-0.0731	0.0157	-0.0637	0.0662	434.839
rs113010081	C	T	3.84592e-140	0.5954	0.0236	0.0331	0.0977	53.1916
rs113877493	T	C	1.62181e-173	-0.6124	0.0218	-0.0684	0.0891	277.097
rs115962808	C	T	5.86098e-06	0.2132	0.0471	0.2026	0.1861	562.482
rs116237296	A	G	7.23203e-07	0.5437	0.1115	0.581	0.472	734.214
rs117453826	G	A	5.06524e-22	0.5774	0.0593	0.2054	0.2216	404.228
rs140656846	A	G	8.13992e-06	0.2416	0.054	-0.2004	0.214	424.496
rs141102180	T	G	1.07895e-16	0.3225	0.0393	-0.2158	0.1694	781.267
rs17138331	G	A	2.26001e-06	0.1391	0.0295	0.0873	0.118	254.183
rs17641689	G	A	1.28292e-16	0.2448	0.0293	0.1564	0.1052	1058.88
rs2079664	G	A	1.50699e-08	-0.0995	0.0176	0.0145	0.0738	17.8581
rs281749	C	T	3.17402e-06	-0.0799	0.0171	-0.0834	0.071	639.2
rs34437725	C	T	7.67397e-08	0.2633	0.0483	-0.1608	0.1953	314.236
rs55915659	A	G	7.68104e-06	-0.221	0.0491	-0.0949	0.1876	121.922
rs58969369	G	A	8.24195e-06	0.1362	0.0307	0.0956	0.1084	379.843
rs6908843	G	A	7.01294e-06	-0.0941	0.0209	0.0661	0.0873	266.477
rs7251275	T	C	8.03896e-06	0.0752	0.0169	0.0603	0.0708	339.008
rs72791296	T	C	3.78303e-07	0.2369	0.0466	-0.1911	0.1819	529.353
rs72799710	T	C	3.20501e-06	-0.1014	0.0218	0.0584	0.0907	195.994
rs74810984	C	T	1.95898e-06	-0.2206	0.0474	-0.2003	0.2092	449.558
rs75697268	C	T	7.15105e-06	0.4675	0.1046	-0.4138	0.3866	536.885
rs76582507	A	G	3.26002e-06	0.3175	0.0677	-0.3514	0.3703	448.63
rs76583883	T	G	4.98999e-06	-0.2317	0.0511	-0.0818	0.1787	98.5514
rs76776296	G	A	5.54702e-07	-0.2997	0.0598	-0.0371	0.2297	12.2345
rs77005134	C	T	5.45205e-06	0.3845	0.0846	0.602	0.3395	1461.27
rs79243092	T	C	6.66807e-06	-0.2049	0.0453	-0.2591	0.183	1017.64
Eotaxin
rs11087905	A	C	5.47697e-07	0.0941	0.0189	-0.0098	0.0696	927.141
rs112347425	T	C	8.64709e-09	0.158	0.0277	-0.063	0.1145	902.319
rs11253668	A	G	8.91703e-06	0.0797	0.018	-0.0772	0.0736	551.919
rs112742093	C	T	6.66699e-06	0.0755	0.0168	0.0801	0.0712	527.223
rs12075	A	G	1.33199e-26	0.1671	0.0156	0.0037	0.0657	3054.62
rs12386893	T	G	9.32803e-06	0.0788	0.0178	0.0418	0.07	609.81
rs1402031	C	T	8.63098e-06	0.113	0.0256	0.0699	0.0959	649.402
rs144029336	A	G	9.17297e-06	0.4551	0.1056	-0.2706	0.3558	775.12
rs1476670	C	A	3.51399e-06	0.1007	0.0217	-0.0304	0.0884	603.272
rs17116545	G	A	5.17595e-06	0.2246	0.049	0.2255	0.179	743.355
rs2024050	G	A	1.104e-08	-0.1728	0.0303	0.0255	0.1268	873.191
rs2027855	T	C	5.44102e-06	0.0736	0.0162	0.0799	0.0672	558.149
rs2210755	C	T	4.854e-06	0.1104	0.0242	-0.127	0.094	653.819
rs2211904	G	A	5.37502e-06	0.0783	0.0172	-0.0362	0.0711	561.219
rs2211994	C	T	6.07897e-07	-0.0885	0.0177	0.0319	0.0732	679.249
rs2228467	C	T	2.27091e-46	0.4163	0.0292	-0.0889	0.123	5436.93
rs2419841	C	T	4.97794e-06	0.1277	0.0279	0.1205	0.1199	526.763
rs5746492	G	A	3.95904e-06	-0.0954	0.0207	0.0273	0.088	550.826
rs5754733	A	C	1.06299e-06	-0.1042	0.0214	0.096	0.087	675.861
rs59808887	T	C	2.91099e-06	-0.1673	0.0358	-0.0387	0.1335	742.588
rs745331	A	G	6.92102e-06	-0.0792	0.0177	0.0569	0.0707	586.917
rs75426604	A	C	2.52802e-06	-0.1366	0.0291	0.1183	0.1128	683.024
rs79722574	T	C	1.06101e-06	-0.1113	0.0228	0.0447	0.095	644.051
rs80341932	G	A	6.68898e-07	-0.1016	0.0205	-0.001	0.0796	757.497
rs9317045	C	A	5.82197e-07	-0.1182	0.0237	0.0725	0.0927	757.584
MCP1
rs10145849	A	G	3.40902e-06	-0.0755	0.0162	-0.0171	0.0681	573.829
rs10744620	C	T	9.91197e-07	-0.0788	0.0161	0.0031	0.0679	626.541
rs111884151	T	C	8.32396e-06	-0.1816	0.0416	-0.1429	0.1365	867.101
rs111995966	G	T	2.52703e-06	-0.1452	0.031	-0.0744	0.1233	654.218
rs112313229	A	G	1.431e-07	-0.1646	0.0313	0.2089	0.1277	787.843
rs113089229	A	C	7.67008e-06	0.1856	0.0415	0.1078	0.1589	642.559
rs115077075	C	T	7.62009e-06	-0.7289	0.1772	-0.3724	0.5954	756.328
rs117218154	C	A	7.67998e-06	-0.4379	0.0983	-0.0055	0.4185	516.017
rs12073356	A	G	4.16505e-06	-0.1426	0.0311	0.1009	0.1297	562.085
rs12075	A	G	1.43516e-44	0.2185	0.0155	0.0037	0.0657	5275.67
rs12493471	C	T	6.80769e-13	-0.1163	0.0162	0.0738	0.0681	1361.71
rs143815843	A	G	9.64095e-06	-0.1987	0.0449	0.2074	0.1912	508.787
rs146522229	T	C	3.56098e-07	-0.5976	0.1177	-0.9817	0.4949	674.647
rs147958317	T	C	9.50999e-06	-0.2142	0.049	0.2536	0.1903	619.208
rs149470547	C	T	8.59409e-06	-0.4165	0.0931	0.4536	0.3154	820.509
rs2228467	C	T	9.19179e-20	0.2637	0.0291	-0.0889	0.123	2149.22
rs2712431	A	C	4.75499e-06	-0.0787	0.0172	-0.1302	0.0724	547.47
rs56212190	T	C	9.84691e-07	0.181	0.0373	0.1043	0.1526	661.715
rs61499291	C	A	8.72991e-06	0.2143	0.0486	0.202	0.1651	807.359
rs66694737	A	G	9.80596e-06	0.1327	0.03	0.1628	0.128	504.121
rs6694978	T	C	8.46993e-06	-0.1632	0.0368	0.0581	0.1428	608.171
rs7019112	G	T	7.12394e-06	0.2126	0.0471	0.1791	0.2085	484.035
rs7197349	G	A	2.62198e-06	-0.0968	0.0206	0.174	0.0827	638.725
rs7517040	G	A	2.43501e-07	0.0987	0.0191	0.0516	0.0789	722.192
rs75265958	G	T	5.16095e-06	-0.1231	0.0271	0.0154	0.1089	596.554
rs9317045	C	A	1.51702e-06	-0.1134	0.0236	0.0725	0.0927	697.11
MIG
rs10774624	A	G	9.35707e-06	-0.1056	0.0238	-0.0889	0.067	1168.33
rs111607343	A	G	2.83198e-06	-0.521	0.1119	-0.0568	0.2804	1646.8
rs11177248	A	G	4.45102e-06	0.3073	0.067	0.136	0.1675	1575.25
rs112337562	G	T	2.97797e-06	0.37	0.0796	-0.08	0.2112	1495.56
rs112861654	G	A	1.80501e-07	0.2765	0.0529	0.0047	0.1377	1882.69
rs117831247	T	C	2.15899e-06	-0.8334	0.1754	0.7459	0.4916	1408.03
rs13094143	T	C	6.14497e-06	0.1085	0.024	0.0478	0.0681	1188.44
rs139010077	T	C	3.54503e-06	0.4322	0.095	0.1702	0.2585	1320.17
rs147642366	T	C	7.42198e-06	0.7491	0.1804	-0.2502	0.3953	1695.45
rs1796086	C	T	2.229e-07	0.2096	0.0403	-0.0594	0.1172	1512.99
rs41272086	A	G	7.42592e-08	-0.2226	0.0415	-0.0064	0.109	1968.18
rs55876513	G	T	8.2319e-11	-0.166	0.0255	-0.0824	0.0727	2440.18
rs5752128	C	T	4.343e-06	0.1685	0.0369	-0.1475	0.1001	1327.22
rs62562991	A	G	8.39595e-07	0.6236	0.126	-0.0866	0.2708	2477.44
rs6679677	A	C	8.86196e-07	0.162	0.0329	-0.071	0.0919	1436.41
rs77086208	T	C	3.83098e-06	0.3226	0.0698	0.1537	0.2001	1238.53
rs816960	T	C	5.00795e-07	-0.1224	0.0244	0.0242	0.0682	1518.58
IP-10
rs10758800	G	A	7.97003e-06	-0.1221	0.0273	-0.0315	0.0741	1281.47
rs10809307	C	T	3.64401e-06	-0.1305	0.0282	0.1245	0.0795	1265.26
rs113831257	A	G	2.53303e-08	0.3592	0.0644	0.1861	0.1507	2734.87
rs11626201	A	C	1.92699e-06	0.1162	0.0245	-0.024	0.0677	1395.15
rs143799975	G	A	1.00201e-06	0.7984	0.1637	0.0678	0.393	1931.33
rs34383175	T	C	1.51001e-06	-0.3153	0.0657	0.2456	0.1804	1434.52
rs4862110	C	T	5.14897e-06	0.1458	0.032	-0.0024	0.0761	1732.75
rs5758022	A	G	8.26399e-06	-0.1132	0.0252	-0.0296	0.0682	1312.6
rs6707974	G	A	8.25791e-06	-0.1508	0.0338	-0.0603	0.0941	1205.31
rs75970138	A	G	1.52901e-06	-0.485	0.104	-0.1642	0.2941	1295.12
rs7645625	G	T	4.40697e-06	0.1086	0.0237	0.1492	0.0667	1249.06
rs79275043	A	C	8.14592e-06	-0.4155	0.0932	0.2263	0.299	902.7
rs79848609	C	A	8.75205e-07	-0.2603	0.0537	0.1573	0.1513	1394.2
rs8112909	A	G	1.94102e-06	-0.1426	0.0299	0.0068	0.0821	1420.06
rs9450351	C	T	1.47798e-08	0.2768	0.0489	0.2005	0.1411	1811.14
CTACK
rs10820706	T	G	8.689e-06	0.1731	0.0392	-0.0217	0.1142	1074.18
rs116303454	A	G	3.27198e-06	0.383	0.0816	0.2988	0.2077	1621.03
rs118084576	A	G	6.70394e-06	0.5544	0.1231	-0.0961	0.3655	1099.11
rs145902143	G	A	1.02799e-06	0.2838	0.0581	0.1788	0.1695	1314.12
rs17337873	A	G	7.49894e-06	-0.1562	0.0348	-0.0388	0.0995	1150.01
rs2070074	G	A	1.78484e-32	-0.4467	0.0374	-0.1334	0.104	8885.54
rs208623	C	T	5.14505e-06	0.1409	0.0309	0.1973	0.0864	1251.45
rs2731674	G	T	5.63495e-07	0.1333	0.0267	-0.0319	0.0744	1491.71
rs3766110	C	A	3.85496e-06	0.1287	0.0278	0.0247	0.0767	1322.19
rs55764737	C	T	4.61796e-08	-0.5313	0.0972	-0.0115	0.2695	1834.92
rs57338032	G	A	6.22802e-07	-0.1583	0.0317	-0.0823	0.0876	1529.27
rs57789542	C	T	6.27206e-06	0.7447	0.166	0.0907	0.3982	1644.89
rs60247384	T	C	7.79292e-06	0.1106	0.0247	0.0391	0.0686	1213.06
rs7333764	T	C	2.85397e-06	0.2773	0.0593	-0.2555	0.1716	1226.28
rs76395525	A	G	9.54905e-07	0.5277	0.1083	0.042	0.326	1247.3
rs77240236	T	C	5.05999e-06	0.2551	0.0564	0.1303	0.1574	1251.81
rs77557587	T	C	8.99394e-06	0.2875	0.0647	-0.1188	0.1727	1278.83
RANTES
rs10809191	C	T	8.75508e-06	-0.1592	0.0358	-0.0833	0.0949	1326.62
rs10899562	G	A	8.96004e-06	0.1633	0.0367	0.0975	0.1001	1254.04
rs112072646	A	G	6.48396e-07	0.4286	0.0862	-0.3086	0.2465	1412.49
rs144099278	T	C	8.03804e-06	-0.4834	0.1087	0.1377	0.2542	1675.87
rs147509526	T	C	6.92899e-07	-0.358	0.0717	0.1142	0.1896	1717.47
rs2731672	C	T	6.77595e-06	0.1227	0.0273	-0.0328	0.075	1260.68
rs4940620	G	A	3.53704e-06	0.2494	0.054	0.0766	0.1475	1339.46
rs55890718	G	A	8.82897e-06	-0.1451	0.0326	-0.0086	0.0871	1298.06
rs62438851	G	A	2.32798e-06	0.1957	0.0414	-0.029	0.1083	1543.54
rs7000423	T	C	1.82301e-07	-0.1318	0.0253	-0.0134	0.068	1760.72
rs72793342	A	G	1.48201e-06	-0.1487	0.0308	-0.2174	0.0807	1609.62
rs74472919	T	C	3.96899e-08	0.3313	0.0605	-0.2132	0.17	1781.85
rs7455952	G	A	6.64997e-06	-0.1556	0.0344	0.0421	0.0923	1341.65
rs75613039	T	C	4.81005e-06	0.37	0.081	0.1366	0.2013	1607.16
rs818452	T	C	2.362e-06	0.2381	0.0505	-0.178	0.1355	1459.28
MIP1a
rs10835056	G	T	2.60399e-06	-0.1194	0.0254	0.011	0.0696	1383.17
rs113889446	A	G	6.72698e-06	-0.1638	0.0364	-0.1424	0.093	1467.89
rs12690897	A	G	2.10698e-06	0.1248	0.0262	0.0645	0.072	1405.68
rs12973634	C	T	9.78498e-06	-0.108	0.0245	0.0154	0.0677	1184.87
rs137875	G	A	9.68702e-06	-0.1051	0.0238	-0.1185	0.0655	1201.54
rs139507938	A	G	6.51193e-06	-0.907	0.2012	-0.461	0.5248	1403.51
rs184154340	A	G	1.86402e-06	0.331	0.0693	0.08	0.1691	1763.46
rs2682471	G	T	6.27206e-06	0.1143	0.0253	0.032	0.0677	1344.71
rs33202	G	A	7.93597e-06	0.1379	0.0309	0.0124	0.0818	1334.91
rs34771762	G	A	2.133e-06	-0.249	0.0523	0.0476	0.1268	1816.33
rs55723389	T	G	9.20598e-06	0.3438	0.0783	-0.0109	0.2023	1357.29
rs57786342	A	G	4.05499e-06	0.1314	0.0285	-0.075	0.0867	1075.76
rs60198979	A	G	2.61499e-06	-0.2146	0.0458	0.0048	0.1242	1410.75
rs7232268	G	A	2.553e-06	-0.2821	0.0599	-0.0232	0.1676	1325.33
rs7242404	A	G	6.14596e-06	-0.1211	0.0267	0.0074	0.0726	1312.85
rs74737187	G	A	6.34995e-06	0.7534	0.1665	0.1139	0.4071	1652.32
GROa
rs1113500	T	G	1.57101e-06	0.1174	0.0244	0.0239	0.0665	1450.35
rs111596460	T	C	9.62609e-06	-0.3126	0.0707	0.1183	0.1876	1295.78
rs114262236	A	G	5.19505e-06	-0.4187	0.093	0.0042	0.1872	2412.04
rs114991247	C	T	7.58805e-06	0.2092	0.0467	-0.1396	0.1121	1677.54
rs11715515	A	C	6.718e-06	-0.1717	0.0382	0.0415	0.104	1283.47
rs118158560	A	G	3.42003e-06	0.2703	0.0594	0.2607	0.1541	1420.39
rs12075	A	G	1.24394e-55	0.3751	0.0237	0.0037	0.0657	16322
rs140734053	A	G	3.578e-06	0.7257	0.1561	0.3205	0.3503	2051.49
rs17137580	G	A	8.47793e-06	0.3465	0.0779	0.1316	0.2203	1164.37
rs185768063	G	A	1.456e-07	-0.3998	0.076	0.0087	0.203	1852.85
rs188345231	T	C	4.342e-06	0.623	0.1323	-0.213	0.3782	1352.62
rs2422841	A	G	4.65597e-06	-0.1657	0.0361	-0.0991	0.0951	1471.59
rs2836049	T	C	6.94704e-06	0.1896	0.0423	-0.2652	0.1133	1319.34
rs508977	G	T	7.55788e-42	0.3802	0.028	0.0226	0.0765	12055.9
rs62024303	G	A	4.40798e-06	0.3053	0.0666	0.266	0.1636	1654.3
rs722178	T	C	6.23606e-06	0.126	0.0279	0.0337	0.0774	1232.93
rs78653452	T	G	1.20801e-06	-0.7362	0.1558	-0.1434	0.334	2306.5
SDF1a
rs10474392	G	A	1.238e-06	-0.0962	0.0178	0.0162	0.0751	766.553
rs10876525	C	T	9.51196e-06	-0.0667	0.0175	0.0437	0.0668	480.293
rs117286758	A	G	6.97493e-06	0.1628	0.0419	-0.1763	0.1617	481.437
rs118180610	T	C	9.50298e-06	0.2257	0.0596	0.0315	0.1998	597.347
rs11822132	A	G	9.794e-06	0.1934	0.051	0.0001	0.2073	401.637
rs12191715	G	A	9.86393e-06	-0.2116	0.0516	0.1682	0.2243	416.212
rs12407262	A	G	3.98804e-06	0.1179	0.0266	0.037	0.106	574.916
rs12810737	C	T	5.32599e-06	-0.0832	0.0203	-0.0689	0.0833	463.35
rs13400104	G	A	4.52595e-06	0.0647	0.0189	0.0777	0.0732	367.025
rs139840550	A	G	3.788e-06	0.1834	0.0549	0.115	0.24	279.33
rs149893336	G	A	4.52397e-06	0.5034	0.1081	0.7116	0.3101	1302.69
rs4581824	G	T	3.05e-06	0.0701	0.0173	0.1123	0.0689	485.173
rs482700	A	G	1.56899e-06	-0.0893	0.0203	0.0102	0.0823	546.935
rs67689854	A	C	3.07199e-06	-0.0681	0.0195	-0.0249	0.0813	333.173
rs6773330	G	A	9.36893e-06	0.1814	0.0467	-0.1041	0.1564	638.981
rs78411870	C	T	8.14892e-06	-0.1448	0.0379	0.1148	0.1581	387.582
rs9267091	A	G	3.63396e-06	0.0781	0.0203	-0.0256	0.0841	438.418
MCP3
rs10892381	T	C	3.55803e-07	0.2412	0.0476	-0.0996	0.0698	5740.04
rs113065532	T	C	6.02698e-06	0.5695	0.1258	0.1099	0.1712	5328.14
rs1202138	G	A	8.45201e-06	-0.4782	0.1081	-0.0924	0.1454	5236.31
rs149026780	C	A	6.27596e-06	0.5653	0.1276	0.2512	0.1921	4071.76
rs2838065	G	A	7.72592e-06	0.2168	0.0483	0.0332	0.073	4158.23
rs3129806	T	C	5.31398e-06	-0.2001	0.0436	0.0295	0.0664	4301.7
rs596183	A	G	9.77507e-06	0.2031	0.0455	0.0899	0.0674	4274.22
rs62492260	T	G	1.53501e-06	-0.2788	0.058	0.0177	0.094	5017.98
rs73011251	C	T	9.6801e-06	0.5261	0.1191	-0.1945	0.1827	3923.4
rs73669117	G	A	2.561e-06	0.6238	0.131	0.1588	0.2191	3901.4
SCGFb
rs112346514	T	C	2.37301e-06	-0.3314	0.0711	0.1192	0.1712	1770.88
rs1149926	T	C	6.54998e-06	-0.3378	0.0749	-0.0937	0.2119	1205.29
rs116924815	T	C	1.74381e-16	0.6079	0.0738	-0.0848	0.1993	4382.7
rs117716477	A	C	1.34215e-23	0.8384	0.0841	0.2045	0.2591	5055.98
rs12480722	C	T	4.72204e-06	-0.1624	0.0355	-0.0908	0.098	1293.74
rs139413256	A	G	7.04304e-07	-0.5377	0.1084	0.3199	0.2549	2041.55
rs143829871	C	T	1.89701e-06	0.1902	0.04	0.0393	0.113	1338.85
rs149009264	G	A	5.91793e-06	-0.4483	0.0985	0.2218	0.2727	1324.58
rs150733161	T	C	6.74699e-06	-0.5354	0.1124	-0.1678	0.2846	1737.37
rs151194174	A	G	1.12899e-06	0.4635	0.0942	-0.1785	0.171	3509.97
rs17876031	G	A	2.24999e-09	0.1514	0.0255	-0.0372	0.0701	2197.66
rs226836	T	G	7.80405e-06	-0.1092	0.0244	0.0127	0.0682	1191.7
rs264162	G	A	2.68497e-06	-0.1097	0.0234	0.0418	0.0654	1306.07
rs34017685	T	C	7.99098e-06	-0.2745	0.0609	0.0367	0.1605	1370.13
rs34911860	A	G	3.23698e-06	-0.3675	0.0789	-0.3342	0.257	991.106
rs4656185	A	G	1.16011e-15	0.205	0.0256	0.011	0.071	3918.12
rs4737732	G	A	4.67595e-06	0.1147	0.0252	-0.0268	0.0724	1180.65
rs6726057	A	G	6.39396e-06	0.1653	0.0365	-0.025	0.1042	1162.08
rs703632	A	G	9.69795e-06	-0.1025	0.0232	0.0134	0.0657	1137.9
rs72967121	T	G	9.68211e-06	0.4141	0.0938	0.0374	0.2585	1201.14
rs7762066	C	T	3.49502e-06	-0.1389	0.0299	0.0277	0.0774	1531.95
rs77954165	C	T	5.27995e-06	-0.2582	0.0566	0.1367	0.1507	1365.86
rs78217154	C	T	3.77303e-06	-0.3997	0.0864	0.182	0.2364	1375.58
rs9365267	C	A	5.82304e-06	0.2717	0.0596	0.2431	0.1649	1295.69
PDGFbb
rs10829477	T	C	5.39299e-06	0.0825	0.0183	0.0098	0.0679	699.036
rs116445074	T	G	3.111e-07	0.2931	0.0587	0.453	0.2436	679.558
rs11766649	G	A	3.53102e-06	-0.0908	0.0196	0.0122	0.081	584.827
rs11916118	G	A	4.93197e-06	-0.0889	0.0194	0.0476	0.0828	538.476
rs12289510	G	A	7.69396e-07	0.078	0.0158	-0.0069	0.0656	658.577
rs12515788	T	C	6.81805e-06	0.0879	0.0195	0.0875	0.082	531.916
rs13412535	A	G	2.46093e-55	0.3352	0.0214	0.0375	0.0825	8245.31
rs182914552	C	T	6.67298e-06	0.1834	0.0408	-0.0644	0.118	1099.3
rs2324229	C	T	3.48401e-08	-0.0894	0.0161	-0.0452	0.0679	812.821
rs35859699	A	G	2.066e-06	-0.3952	0.0842	-0.2042	0.3029	799.031
rs4965869	T	C	5.66239e-24	0.184	0.0181	-0.019	0.0759	2751.51
rs55680718	T	C	1.85802e-08	-0.1383	0.0246	0.0356	0.1005	877.757
rs72777070	G	T	8.98401e-08	0.1069	0.02	-0.0032	0.0811	835.77
rs73162807	A	C	1.735e-06	-0.2391	0.0499	0.3226	0.2127	593.895
rs9936075	G	A	1.76202e-06	0.0782	0.0164	0.066	0.0684	608.733
rs9941733	G	A	3.30598e-07	-0.1161	0.0228	0.0256	0.0866	841.985
SCF
rs10146616	A	C	8.96107e-06	0.0815	0.0183	0.0241	0.0763	532.448
rs113127926	A	C	2.27002e-06	0.1982	0.042	-0.0351	0.1684	647.944
rs117389875	T	C	9.07904e-06	0.1576	0.0353	0.1214	0.141	594.061
rs13412535	A	G	6.03893e-07	-0.1067	0.0213	0.0375	0.0825	807.825
rs1557570	T	G	2.73905e-12	0.1186	0.017	0.007	0.0707	1302.79
rs1568119	T	C	1.24e-07	-0.5906	0.1129	-0.2409	0.4394	829.088
rs1942355	T	C	4.69602e-06	-0.0716	0.0157	0.0292	0.0656	556.263
rs4841899	C	T	1.77799e-08	0.1004	0.0178	-0.0042	0.0745	844.145
rs552446	T	C	8.75105e-06	-0.1329	0.0299	0.3037	0.1251	527.131
rs56406844	A	C	5.98205e-06	0.1429	0.0315	-0.049	0.1278	596.318
rs635634	T	C	6.74295e-08	-0.1032	0.0191	-0.0754	0.0818	741.437
rs6580585	G	A	7.83899e-06	-0.0745	0.0167	-0.0057	0.0709	519.432
rs7676737	T	C	5.34897e-06	0.0717	0.0158	-0.0074	0.0658	555.061
rs78369473	T	C	5.98398e-06	-0.2205	0.0485	-0.1277	0.2082	533.012
rs78666213	G	T	2.59298e-06	0.2744	0.0576	0.1365	0.226	692.053
rs80271436	A	G	9.95291e-07	-0.237	0.0485	-0.1578	0.2027	636.168
GCSF
rs114588192	T	C	7.76801e-06	0.2872	0.0641	0.2648	0.1977	1035.5
rs115256310	G	A	6.72605e-07	0.6821	0.136	-0.2919	0.3862	1469.87
rs117261691	T	C	7.30096e-06	0.1297	0.0288	-0.1174	0.119	560.196
rs11903143	G	A	6.35199e-07	-0.087	0.0176	-0.0889	0.0722	674.487
rs147128865	T	C	4.923e-06	0.27	0.0587	-0.1368	0.2245	695.18
rs1817411	T	C	3.09899e-06	0.089	0.0191	-0.0467	0.0796	582.753
rs1941489	T	G	5.18e-06	-0.0779	0.0171	0.0036	0.0676	651.312
rs2671444	A	G	2.48399e-06	-0.0784	0.0166	0.0331	0.0685	606.32
rs586313	C	T	6.68898e-06	0.0845	0.0188	0.0952	0.0761	573.585
rs6446626	A	G	5.57199e-06	-0.0725	0.016	-0.0349	0.0657	568.522
rs74148555	T	C	1.55099e-06	-0.3715	0.0755	0.0131	0.23	1253.94
rs76287671	T	C	6.92102e-07	0.0938	0.0189	0.0007	0.0767	696.748
rs77318030	C	T	2.21101e-06	0.2045	0.0428	-0.3533	0.164	742.805
rs9785172	C	A	7.39095e-06	-0.3273	0.0725	0.2519	0.2591	734.344
VEGF
rs10153304	A	G	1.94299e-06	0.1547	0.0325	0.1739	0.1187	806.698
rs10886366	G	A	6.20098e-06	0.0815	0.018	-0.0094	0.0685	665.78
rs10934631	C	T	2.46899e-06	0.1151	0.0245	0.0783	0.0924	725.578
rs10948108	C	T	5.15597e-06	-0.1636	0.0362	0.1692	0.1379	650.166
rs10967186	C	T	1.232e-07	-0.0898	0.017	0.1287	0.0662	856.187
rs117580153	T	C	5.73601e-06	-0.167	0.0371	-0.1771	0.1215	881.051
rs12456390	C	T	5.48403e-06	0.0815	0.018	-0.099	0.0705	621.277
rs13209117	A	G	5.28202e-11	0.1302	0.0201	0.0461	0.0756	1404.66
rs143479231	A	G	1.895e-07	-0.2598	0.0491	0.0332	0.1643	1184.34
rs144160960	A	C	8.683e-06	-0.2573	0.0578	-0.1841	0.2245	628.378
rs4082730	A	G	2.63797e-06	0.2522	0.0534	0.1695	0.2042	720.142
rs61829244	A	G	6.84495e-06	-0.6658	0.1485	-0.1827	0.3214	2076.6
rs6921438	A	G	2.0893e-171	-0.49	0.0175	0.0781	0.0657	29513.6
rs73081996	G	A	9.54509e-06	-0.2195	0.0495	0.138	0.1731	786.322
rs73418461	A	G	1.67498e-06	-0.2492	0.0521	0.4996	0.1964	744.247
rs73872715	T	C	5.52103e-06	-0.5962	0.131	-0.4394	0.4386	862.593
rs77899560	G	A	5.97503e-06	0.2113	0.0463	0.0819	0.1934	559.462
rs8045833	A	G	2.828e-07	0.108	0.0211	0.1127	0.0794	861.531
rs9472183	G	A	5.18561e-14	0.1282	0.017	0.0037	0.0657	1780.65
HGF
rs11060254	A	G	1.58402e-06	-0.08	0.0167	0.1118	0.0704	609.637
rs1163518	T	C	6.91799e-06	0.0815	0.0181	0.0168	0.0757	538.461
rs13412535	A	G	9.16199e-06	-0.095	0.0214	0.0375	0.0825	639.882
rs150322232	G	A	4.89001e-06	-0.2104	0.0463	-0.0898	0.169	730.977
rs1698249	C	A	4.08799e-06	0.1698	0.0372	-0.0134	0.1565	549.192
rs2003620	T	C	2.831e-06	0.2279	0.0489	0.142	0.1961	633.839
rs3748034	T	G	1.81001e-10	0.1495	0.0234	-0.0879	0.099	1074.27
rs57146176	A	G	7.35106e-06	-0.0942	0.0209	0.1356	0.1309	241.193
rs5745687	T	C	2.75106e-14	-0.3072	0.0406	-0.1438	0.1639	1637.86
rs62481625	C	T	1.17999e-06	-0.1091	0.0225	-0.0999	0.0913	665.487
rs6902174	A	G	7.90205e-06	0.0693	0.0155	0.0549	0.0655	521.025
rs75471743	G	A	8.89795e-06	-0.2077	0.0468	-0.2637	0.1874	575.592
MCSF
rs116274860	G	T	2.74e-06	-0.819	0.1741	-0.1861	0.2927	3784.28
rs117283853	G	A	9.28004e-06	-0.3772	0.0851	-0.0761	0.1834	2040.81
rs117867915	C	T	1.61399e-06	-0.5272	0.1098	-0.1812	0.2385	2333.55
rs12962919	T	C	4.64997e-06	0.3052	0.0662	0.0004	0.1292	2642.35
rs13108768	T	C	6.36605e-06	-0.1515	0.0336	0.0706	0.0784	1744.18
rs145778765	T	C	2.20298e-06	-0.7993	0.1689	-0.3767	0.2369	5560.26
rs34089869	T	C	5.03501e-06	0.2129	0.0465	-0.2366	0.1058	1898.57
rs34224906	T	C	5.91003e-06	0.9286	0.2211	0.1413	0.4842	1733.16
rs56050471	C	T	6.95505e-06	-0.3097	0.0689	0.0042	0.143	2302.07
rs56367447	T	C	1.721e-08	-0.4967	0.0883	-0.2833	0.1844	3470.71
rs62294910	A	G	6.81993e-07	0.3431	0.0691	0.0981	0.1357	3021.54
rs78296352	T	G	1.04701e-06	0.527	0.1112	0.2928	0.2845	1657.93
rs9387100	C	T	4.07296e-06	0.1352	0.0292	0.0223	0.0662	1948.4
bNGF
rs1334726	G	T	8.85299e-06	-0.1153	0.026	0.0112	0.071	1228.18
rs1390897	G	A	7.50205e-06	0.1092	0.0244	-0.002	0.0669	1251.92
rs28637706	T	G	1.42298e-09	-0.1589	0.0263	-0.0679	0.0711	2356.71
rs3102215	C	A	9.41001e-06	-0.1038	0.0234	0.0828	0.0655	1171.99
rs4963227	T	C	8.07997e-06	-0.2031	0.0459	-0.0606	0.1257	1261.98
rs66515854	C	T	7.12804e-06	0.1948	0.0434	-0.1159	0.1182	1272.09
rs67476890	T	C	3.12702e-06	0.1769	0.0379	-0.2396	0.1045	1337.29
rs71641308	T	C	2.30102e-06	0.2043	0.0432	-0.1514	0.1118	1582.73
rs72701786	A	G	8.32492e-06	-0.1215	0.0271	-0.0481	0.0741	1269.72
rs72780728	A	G	2.99302e-06	0.1883	0.0403	0.0642	0.113	1300.19
rs73472576	C	T	2.689e-06	0.1181	0.0252	0.0388	0.0662	1511.49
rs7970581	G	T	9.27107e-07	-0.138	0.0282	-0.0348	0.0738	1669.12
rs9436119	A	G	3.90598e-06	-0.1121	0.0246	0.048	0.0664	1335.81
FGFBasic
rs112254257	C	T	6.91003e-06	0.2753	0.0636	0.3244	0.2484	577.359
rs1144789	G	A	6.49501e-06	0.0739	0.0164	0.0954	0.0659	588.395
rs13131381	C	T	8.40795e-06	-0.1163	0.0261	-0.0366	0.0969	694.015
rs13412535	A	G	7.34497e-07	-0.1112	0.0225	0.0375	0.0825	877.682
rs145577605	A	G	9.63896e-07	0.2081	0.0428	0.268	0.181	644.851
rs145771899	A	G	8.11802e-06	0.3379	0.076	0.1412	0.3137	556.84
rs1530455	C	T	8.87892e-06	-0.0777	0.0175	0.0057	0.0686	600.952
rs2292368	T	C	7.36699e-06	-0.0825	0.0184	0.0279	0.0749	567.12
rs62305808	A	C	8.23797e-06	-0.092	0.0207	0.0411	0.0819	594.762
rs747334	G	A	4.52804e-06	-0.0751	0.0164	-0.0482	0.0655	609.884
rs75168112	C	T	2.99902e-06	0.1001	0.0214	0.0009	0.0832	691.64
rs78695355	T	C	9.25891e-06	-0.1876	0.0423	0.0613	0.195	432.115
rs78873483	A	G	5.427e-06	0.1287	0.0283	-0.1089	0.1036	720.924
rs9907295	T	C	7.94804e-07	-0.1319	0.0269	0.1735	0.1066	713.466
IL-18
rs10414578	T	C	4.15901e-07	-0.1771	0.035	0.2479	0.0964	1588.02
rs115267715	T	C	1.72302e-08	0.4508	0.08	-0.221	0.235	1758.83
rs116383510	C	A	2.99502e-07	0.5426	0.1056	0.0455	0.2686	1952.26
rs117266781	T	C	3.15e-06	0.6841	0.1468	0.4791	0.3565	1785.08
rs13065560	A	G	8.86707e-06	-0.1066	0.024	-0.054	0.0655	1234.07
rs1445003	C	T	9.89396e-06	0.2159	0.0488	-0.3248	0.138	1135.73
rs144841621	T	C	3.81101e-06	0.518	0.1141	-0.2471	0.3355	1143.37
rs17229943	C	A	1.61696e-11	0.312	0.0463	-0.2008	0.1094	3932.08
rs1852105	C	T	4.31996e-06	-0.3036	0.0661	-0.0923	0.1758	1390.66
rs1979967	T	C	9.45301e-07	0.1402	0.0286	-0.0357	0.0799	1442.56
rs2729385	A	G	3.78504e-06	0.1231	0.0262	-0.0554	0.0733	1370.71
rs385076	C	T	1.65882e-22	0.2432	0.0248	0.0001	0.0685	6027.68
rs4482818	G	A	1.45301e-07	-0.1286	0.0244	0.0556	0.067	1728.93
rs62425821	A	G	8.75609e-06	-0.1548	0.0348	-0.0689	0.0931	1314.51
rs658805	A	G	4.94197e-07	0.1226	0.0244	-0.0049	0.0687	1476.49
rs71478720	T	C	3.70766e-22	-0.2669	0.0276	0.069	0.0763	5810.04
rs78623212	T	C	6.71104e-07	0.8705	0.1778	-0.022	0.3684	2643.71
rs78716465	A	G	1.63099e-06	0.3265	0.0682	0.0295	0.176	1636.5
IL-12p70
rs10958542	A	C	8.97697e-06	-0.0709	0.016	0.0025	0.0668	525.232
rs117607213	C	T	5.39399e-06	-0.2646	0.0579	-0.0859	0.2214	668.44
rs13209117	A	G	5.56698e-08	0.1002	0.0186	0.0461	0.0756	829.734
rs137921	C	T	8.36604e-06	0.1447	0.0325	-0.1113	0.1206	681.783
rs144160960	A	C	6.92803e-06	-0.246	0.0546	-0.1841	0.2245	574.253
rs17229494	G	A	4.93094e-06	0.1172	0.0257	-0.1022	0.1047	587.286
rs1996152	T	C	8.26495e-06	-0.1214	0.0273	0.1331	0.1134	536.348
rs273702	G	A	5.77803e-06	0.1226	0.027	-0.1499	0.1096	589.613
rs282258	C	T	3.209e-06	-0.073	0.0156	-0.0109	0.0662	564.612
rs41282644	A	G	1.04501e-06	0.1473	0.0304	-0.108	0.1217	713.939
rs4349809	G	T	2.55859e-124	-0.3777	0.0159	0.0699	0.0657	16589.1
rs6532374	C	T	8.46097e-06	0.101	0.0226	-0.0159	0.093	551.365
rs71361173	G	T	3.05999e-06	-0.111	0.0239	-0.0562	0.0985	592.9
rs72831623	A	G	2.41602e-07	0.1913	0.037	-0.0515	0.1305	1011.87
rs782107	A	G	1.60199e-06	0.075	0.0156	-0.027	0.0655	608.905
rs79121401	C	T	4.24199e-06	-0.5548	0.1206	-0.6385	0.4642	656.805
rs9472183	G	A	8.61192e-11	0.1019	0.0157	0.0037	0.0657	1121.6
IL-10
rs10457128	A	G	5.23697e-07	-0.0865	0.0172	0.0404	0.0683	753.755
rs10493718	A	C	7.15995e-07	-0.11	0.0222	0.0669	0.0897	702.366
rs11206302	T	C	2.20201e-06	-0.1189	0.0251	-0.038	0.1006	649.962
rs1530455	C	T	5.43601e-06	-0.0793	0.0174	0.0057	0.0686	626.029
rs2086656	T	C	3.78303e-06	-0.0789	0.0171	-0.0435	0.069	603.331
rs282258	C	T	1.00099e-09	-0.0992	0.0162	-0.0109	0.0662	1044.93
rs3025021	C	T	1.46201e-06	-0.0947	0.0195	-0.0028	0.0696	895.239
rs41282660	G	A	3.72297e-06	0.1194	0.0255	0.0614	0.0966	723.031
rs4345303	C	T	5.17702e-06	0.0839	0.0184	-0.16	0.0747	587.027
rs4349809	G	T	5.77165e-67	-0.2853	0.0165	0.0699	0.0657	9163.84
rs465757	A	G	1.17301e-06	0.084	0.0174	-0.0287	0.0688	703.303
rs6799107	C	T	6.24195e-06	0.0935	0.0206	-0.0365	0.0837	581.25
rs7088799	G	T	3.22597e-07	0.0852	0.0167	0.02	0.0674	746.51
rs9951418	A	C	6.37602e-06	-0.0895	0.0199	-0.117	0.0789	603.612
rs9981861	C	T	9.25806e-06	0.0722	0.0163	-0.0318	0.0655	563.716
IL-17
rs117029961	A	G	4.93606e-06	0.4585	0.1015	-0.27	0.3852	661.771
rs117556572	T	C	3.27997e-06	-0.5102	0.1099	-0.0397	0.2164	2751.65
rs12735700	T	G	8.08202e-06	-0.0931	0.0206	-0.0015	0.0802	625.281
rs141312283	T	G	6.291e-06	-0.268	0.0606	0.1365	0.2363	598.847
rs1446499	C	T	7.84404e-06	-0.1802	0.0408	0.0604	0.1728	506.62
rs145577605	A	G	8.56407e-06	0.1898	0.0426	0.268	0.181	536.155
rs149738638	C	T	7.14102e-06	0.1516	0.0338	0.0591	0.1407	547.986
rs1530455	C	T	4.87405e-10	-0.108	0.0173	0.0057	0.0686	1164.05
rs17106604	T	C	6.37397e-07	0.1129	0.0225	0.1237	0.092	704.654
rs17282552	C	T	8.21297e-07	0.2001	0.0405	-0.0173	0.1511	847.185
rs184080173	C	T	4.19402e-07	-0.2384	0.0471	0.2621	0.1871	755.248
rs187475560	T	C	3.287e-06	-0.2434	0.052	-0.1595	0.1974	715.009
rs57920188	G	T	6.26397e-06	0.0982	0.0217	-0.0674	0.0867	602.798
rs62191444	T	G	4.21502e-06	-0.1136	0.0247	-0.0021	0.0916	717.385
rs78296352	T	G	4.26599e-06	0.3027	0.0646	0.2928	0.2845	544.186
rs78612928	C	T	2.61903e-06	-0.1037	0.0222	0.0413	0.0889	634.174
IL-7
rs11662005	G	T	9.54597e-06	-0.1109	0.0252	-0.0602	0.067	1285.11
rs117509142	C	T	1.99099e-06	0.327	0.0688	-0.0456	0.1835	1534.11
rs141425475	C	T	2.53099e-06	0.4781	0.1016	-0.1229	0.2334	2037.37
rs144701438	A	G	9.75304e-07	-0.4819	0.0989	-0.3603	0.2729	1520.16
rs17091524	C	T	1.91399e-06	-0.4924	0.1013	0.3346	0.2508	1792.98
rs2095309	G	T	7.65597e-06	-0.1191	0.0266	0.0583	0.0713	1305.61
rs28793375	T	C	4.46396e-06	0.1638	0.0361	-0.0697	0.0965	1342.34
rs4320361	T	G	6.86752e-39	-0.3245	0.0249	0.071	0.066	12002.4
rs62006410	T	C	3.38704e-07	-0.1557	0.0303	-0.0831	0.0769	1989.53
rs6707510	G	A	9.15693e-06	-0.1328	0.0299	-0.0459	0.0767	1420.27
rs75904417	C	A	1.16201e-06	0.1698	0.0349	0.0617	0.0927	1571.93
rs77981494	C	T	1.06699e-06	0.5178	0.1064	0.1681	0.235	2295.78
IL-16
rs117217798	T	C	4.15298e-06	-0.2036	0.0444	-0.0538	0.1179	1417.86
rs11787273	T	C	5.71702e-06	-0.1243	0.0274	-0.0141	0.0754	1280.17
rs117916513	A	G	3.78504e-07	-0.502	0.0986	0.4518	0.2529	1825.58
rs1255143	T	C	7.09594e-08	0.1306	0.0242	0.009	0.0658	1836.12
rs12765671	A	G	4.83805e-06	-0.6023	0.1318	-0.2387	0.3612	1302.03
rs140996761	G	T	7.46793e-06	0.2986	0.0665	-0.0056	0.1903	1187.19
rs144691581	A	G	4.20001e-07	0.4882	0.0967	-0.4919	0.2276	2222.01
rs1801020	G	A	4.53002e-10	-0.1733	0.0272	-0.0296	0.0743	2535.88
rs4253283	C	T	1.74598e-08	-0.146	0.0262	0.0836	0.071	1967.95
rs4513633	A	C	7.44201e-07	-0.2239	0.0453	-0.1572	0.1232	1528.15
rs4778636	A	G	1.1079e-30	-0.7272	0.0633	-0.087	0.1588	10115.4
rs72987269	T	C	7.80405e-06	-0.2588	0.0574	-0.0454	0.163	1196.66
rs9706053	T	C	7.01197e-07	0.4582	0.0932	0.1716	0.2577	1474.21
IL-2
rs10131977	C	T	9.23103e-06	0.1208	0.0272	0.0458	0.0731	1306.85
rs117586932	T	C	7.62395e-06	-0.4648	0.1035	-0.131	0.2625	1474.13
rs12051139	C	T	4.76201e-06	0.1131	0.0247	-0.0191	0.0665	1340.04
rs13412535	A	G	1.181e-07	0.1764	0.0332	0.0375	0.0825	2222.3
rs150769018	A	G	8.73293e-06	0.3069	0.0698	0.3792	0.1742	1511.99
rs16836080	A	G	6.81099e-06	0.1155	0.0255	-0.0626	0.0702	1278.09
rs170117	T	C	3.86696e-06	-0.1617	0.0349	-0.1696	0.0933	1409.93
rs17715887	T	C	9.40394e-06	0.1674	0.0377	-0.08	0.1034	1238.61
rs2807544	G	A	3.41201e-06	-0.1175	0.0253	0	0.0676	1426.06
rs34431714	A	G	5.64703e-06	-0.3362	0.0739	0.2881	0.1983	1352.83
rs4634519	G	A	2.76898e-06	0.1261	0.0269	-0.1432	0.0734	1369.26
rs61335305	A	C	7.31897e-07	0.4514	0.0918	-0.3037	0.2451	1623.11
rs62124990	T	G	3.21899e-06	-0.6961	0.1495	-0.3247	0.2398	4122.06
rs7615304	G	A	1.21001e-06	0.1172	0.0242	0.0247	0.0658	1480.52
rs77351942	C	T	7.19002e-06	0.5326	0.12	0.2418	0.3111	1366.83
rs80336398	C	T	2.81702e-06	-0.4001	0.0858	-0.0222	0.2075	1765.54
IL-4
rs10512267	C	T	2.93697e-07	0.0824	0.0161	0.0433	0.0663	719.618
rs116705532	G	T	1.75501e-06	0.4678	0.0978	0.3387	0.3871	674.969
rs117146485	C	T	2.70901e-06	0.2924	0.0629	-0.152	0.2448	673.076
rs12091966	G	A	6.57794e-06	-0.0772	0.0171	-0.0495	0.0711	549.187
rs17713451	A	G	4.97004e-07	0.1274	0.0253	-0.0124	0.1037	707.481
rs2073438	A	G	6.948e-06	0.0821	0.0184	-0.0116	0.0747	562.468
rs6969391	C	T	5.49301e-06	-0.0755	0.0166	-0.066	0.0693	552.567
rs73023729	A	G	9.03296e-07	-0.1796	0.0366	-0.1045	0.1597	595.688
rs75924875	G	A	6.62201e-06	0.1739	0.0386	-0.2356	0.1504	627.646
rs7613691	G	A	4.048e-06	-0.1775	0.0384	0.1451	0.1509	651.634
rs79597994	T	C	4.31698e-06	-0.5831	0.127	0.1767	0.3945	1048.02
rs9508291	C	T	3.03201e-06	0.1676	0.0359	0.0194	0.1514	575.386
rs9941733	G	A	6.88098e-07	-0.114	0.0229	0.0256	0.0866	811.688
IL-13
rs10995614	C	T	5.74302e-06	0.1558	0.0343	0.0489	0.0924	1326.4
rs117795020	A	G	9.86211e-07	-0.3522	0.0716	0.4477	0.1943	1547.17
rs12623722	A	G	4.19199e-06	-0.1185	0.0258	0.0121	0.0711	1296.51
rs139083458	T	C	2.81002e-06	0.9902	0.2107	0.5001	0.5538	1579.92
rs142167313	C	T	3.97997e-07	0.313	0.0617	-0.0388	0.1659	1708.29
rs17647312	T	C	8.45999e-06	-0.4546	0.102	-0.0495	0.179	3044.66
rs17722688	C	T	7.95005e-06	0.1167	0.0262	-0.0255	0.0731	1190.76
rs27949	T	C	3.42799e-06	-0.1168	0.0252	0.0129	0.0701	1297.32
rs29545	T	C	5.77497e-06	0.2073	0.0458	0.0049	0.1163	1516.63
rs6799107	C	T	1.245e-06	0.1459	0.0301	-0.0365	0.0837	1420.78
rs7073807	C	T	2.374e-06	-0.1682	0.0356	-0.0784	0.0969	1424.11
rs72772212	T	C	8.19596e-06	0.4153	0.0938	-0.5893	0.2517	1314.72
rs73322775	G	T	5.31398e-06	-0.1527	0.0334	0.022	0.0958	1198.47
rs75904417	C	A	7.22703e-06	0.1515	0.034	0.0617	0.0927	1249.52
rs75954784	T	C	6.36107e-06	-0.1433	0.0319	0.0398	0.0827	1430.35
rs75995699	A	G	2.64198e-06	0.3319	0.0698	0.1193	0.1834	1550.97
rs9472168	G	A	1.08094e-65	-0.4244	0.0248	0.0728	0.0661	21374.9
IL1ra
rs1054402	C	T	1.13201e-06	-0.1311	0.027	0.0747	0.0756	1403.36
rs11627423	C	A	2.115e-06	-0.1171	0.0247	0.0791	0.0679	1388.45
rs12051139	C	T	9.40503e-06	0.1074	0.0242	-0.0191	0.0665	1207.64
rs12121840	T	C	2.434e-06	0.2692	0.0571	-0.0755	0.1482	1528.2
rs3876037	G	A	6.23405e-06	-0.1223	0.0271	0.0514	0.0682	1521.26
rs4441609	C	T	7.59207e-06	-0.1039	0.0232	-0.0101	0.0656	1169.3
rs56134659	G	A	2.44202e-06	0.1117	0.0237	0.0833	0.0656	1357.88
rs61335305	A	C	1e-06	0.4453	0.0908	-0.3037	0.2451	1579.22
rs6699436	G	A	6.44496e-06	0.1822	0.0406	0.01	0.1053	1395.24
rs74435620	G	A	5.13996e-06	0.2205	0.0484	0.2415	0.1351	1259.25
rs74949421	G	A	9.90307e-06	0.2962	0.0671	0.045	0.1873	1177.07
rs9623661	T	C	3.86002e-06	-0.1966	0.0426	0.0111	0.1158	1361.33
IL-2ra
rs11241559	G	T	2.00198e-06	0.1264	0.0266	0.0286	0.075	1324.4
rs117026681	A	G	6.01506e-06	0.4687	0.1022	-0.2172	0.2495	1640.06
rs117244812	A	G	2.10199e-06	-0.7064	0.1488	-0.037	0.3944	1561.47
rs12722497	A	C	1.57217e-38	0.6279	0.0485	-0.1906	0.131	11449
rs12799226	T	C	7.29592e-06	-0.1257	0.0278	-0.0107	0.0774	1235.52
rs185231391	C	T	1.47001e-06	-0.8503	0.1809	-0.3517	0.4125	2016.81
rs4733117	C	A	2.627e-06	-0.1369	0.0292	0.1193	0.0811	1337.39
rs56192581	A	G	6.04505e-06	0.3425	0.0757	-0.0059	0.1994	1414.05
rs61705228	T	C	3.98804e-06	0.3303	0.0716	-0.062	0.1743	1682.23
rs62305210	G	A	6.72404e-06	0.1803	0.0399	0.1004	0.112	1220.59
rs623264	G	A	8.24005e-06	0.1286	0.0288	0.0079	0.0765	1338.69
rs72767608	C	T	8.00903e-06	-0.2476	0.0559	-0.1227	0.1443	1376.76
rs73001149	C	T	9.21807e-06	-0.5493	0.1213	0.2737	0.2916	1636.95
rs73910487	A	G	9.80189e-06	-0.2986	0.0676	0.1435	0.1899	1152.41
rs77313297	T	C	6.24195e-06	0.5403	0.119	-0.3661	0.2907	1650.88
IL-6
rs10982213	A	G	5.16999e-06	-0.0802	0.0176	0.0272	0.0742	546.745
rs117146485	C	T	5.79402e-06	0.2829	0.0629	-0.152	0.2448	629.926
rs12079357	G	A	7.03202e-06	0.1839	0.0409	-0.0364	0.167	562.332
rs1333040	T	C	3.16804e-06	0.0738	0.0158	0.0344	0.0655	587.613
rs13412535	A	G	7.34294e-08	-0.1164	0.0215	0.0375	0.0825	962.06
rs141772556	T	G	9.96391e-06	0.2676	0.0605	-0.236	0.2297	638.956
rs2404476	A	G	8.29392e-06	0.0701	0.0157	0.0281	0.0654	533.417
rs4684700	T	C	9.234e-06	-0.0717	0.0162	0.1138	0.066	557.584
rs72831623	A	G	1.078e-07	0.1973	0.0372	-0.0515	0.1305	1076.66
rs73273528	T	C	9.58098e-07	0.2672	0.0553	-0.1487	0.2156	714.935
rs76856708	C	T	2.61198e-06	-0.3289	0.07	-0.3354	0.2833	631.758
IL-9
rs10982712	T	C	6.14596e-06	0.1111	0.0246	0.1113	0.0678	1256.77
rs115201696	C	T	6.59903e-06	0.1867	0.0415	-0.2653	0.1131	1277.43
rs17317275	G	A	7.83195e-06	0.4062	0.0904	0.0471	0.2487	1281.11
rs186112202	G	A	5.44603e-06	0.3336	0.074	0.003	0.235	945.184
rs3957147	T	C	5.67505e-06	0.1304	0.0288	-0.0907	0.0859	1304.58
rs41294750	T	C	2.36499e-06	0.3514	0.0748	0.2462	0.1943	1535
rs4880409	T	C	3.49704e-06	-0.3355	0.0723	-0.1594	0.3283	488.538
rs61335305	A	C	5.75294e-06	0.4035	0.0913	-0.3037	0.2451	1294.96
rs61867538	T	C	3.92998e-06	0.3566	0.0774	-0.057	0.1607	2330.6
rs7232268	G	A	2.52499e-06	-0.2759	0.0587	-0.0232	0.1676	1267.37
rs7242404	A	G	3.27303e-06	-0.1228	0.0264	0.0074	0.0726	1350.19
rs72819454	T	C	8.30501e-06	0.3325	0.0739	-0.1957	0.2068	1202.03
rs73218490	T	C	7.36699e-06	-0.1767	0.0394	0.0996	0.1042	1353.42
rs73443903	A	C	5.88803e-06	0.2101	0.0464	-0.0541	0.1305	1214.52
rs76963786	T	C	4.49604e-07	-0.2865	0.0557	0.0834	0.1573	1552.51
IL-1b
rs143319329	T	C	1.996e-06	0.2801	0.0715	0.0162	0.3969	233.276
rs1942793	T	G	4.976e-06	0.0717	0.0187	0.0641	0.0655	555.398
rs2255932	G	A	7.59102e-06	-0.1243	0.0269	0.0416	0.0924	842.397
rs6105735	C	T	7.41703e-06	-0.1097	0.0317	-0.1474	0.1112	459.419
rs61335305	A	C	1.89601e-06	0.2966	0.0724	-0.3037	0.2451	697.783
rs62015704	G	A	2.08699e-06	-0.1082	0.0283	-0.0351	0.0991	555.661
rs9898641	C	T	3.59203e-06	0.2032	0.0454	0.1381	0.0682	4213.85
IL-5
rs10454319	G	A	8.38398e-06	0.1287	0.0289	0.0019	0.0777	1279.24
rs116264291	A	G	9.97792e-06	-0.5509	0.125	0.1846	0.2788	1883.16
rs11680908	G	A	2.03002e-06	-0.2634	0.0554	0.0361	0.1481	1467.26
rs12635407	A	G	6.95392e-06	-0.3657	0.0812	-0.1862	0.2016	1567.53
rs148634917	G	A	5.27497e-06	0.5052	0.1101	0.3122	0.2447	2002.21
rs28793375	T	C	5.28798e-06	0.1657	0.0363	-0.0697	0.0965	1373.86
rs6737109	C	T	2.399e-06	-0.116	0.0247	0.0162	0.0657	1462.4
rs72831687	A	G	1.69099e-06	-0.5239	0.1109	-0.1459	0.2595	1945.37
rs73040130	C	T	6.00399e-07	-0.2638	0.0529	0.2536	0.143	1599.26
rs74811276	A	G	6.38396e-06	0.2152	0.0475	0.0835	0.1186	1551.95
rs7767396	G	A	7.69006e-10	-0.1515	0.0246	0.0701	0.0656	2507.79
IL-8
rs11634944	C	T	1.29e-06	0.1214	0.0252	0.025	0.069	1453.19
rs116726256	C	T	6.33797e-06	0.2184	0.0491	0.2406	0.1388	1155.15
rs12075	A	G	3.88302e-07	0.12	0.0236	0.0037	0.0657	1564.63
rs12960757	A	G	7.08696e-06	0.114	0.0252	0.0967	0.069	1281.99
rs141926526	C	A	2.56998e-06	0.6149	0.1308	0.401	0.3643	1356.44
rs144929914	A	G	9.63896e-06	0.6395	0.1439	-0.2825	0.2987	2171.79
rs17866606	T	C	9.94604e-06	-0.1442	0.0326	-0.0395	0.0928	1159.53
rs2552220	A	G	8.179e-06	-0.1089	0.0244	-0.0091	0.0664	1259.05
rs2651759	G	A	8.78598e-06	0.2229	0.05	0.1444	0.1417	1157.15
rs2673604	A	C	7.01698e-07	-0.1266	0.0255	0.0012	0.0707	1496.23
rs3786107	G	A	5.68801e-06	-0.2358	0.0522	-0.0389	0.1262	1670.43
rs7132236	A	G	5.20799e-06	0.2414	0.0532	0.0416	0.1378	1459.95
rs75840288	C	A	7.817e-06	-0.5053	0.1132	-0.5619	0.2783	1546.16
rs79274420	G	A	6.34805e-06	-0.585	0.1292	-0.4453	0.3494	1290.09
TNFb
rs10925040	T	C	2.666e-06	0.1755	0.0373	-0.1229	0.0682	3133.46
rs115424381	A	G	5.14198e-06	0.3192	0.0701	-0.0028	0.1229	3216.35
rs139568	C	T	9.49905e-06	-0.1639	0.037	-0.029	0.0685	2687.97
rs28535566	T	C	8.57492e-06	-0.2589	0.0581	-0.0412	0.105	2861.47
rs35781474	C	T	9.55697e-06	-0.1604	0.0362	-0.013	0.0658	2820.06
rs753274	T	C	2.773e-06	-0.1736	0.0371	0.0119	0.0671	3156.13
rs7629875	G	A	1.373e-06	-0.3766	0.0774	-0.1513	0.1384	3502.01
rs78296352	T	G	4.75773e-21	1.2215	0.1366	0.2928	0.2845	9215.48
TNFa
rs10511404	A	G	6.49397e-06	0.1336	0.0297	-0.0297	0.08	1298.81
rs10814274	T	C	8.389e-06	-0.1085	0.0244	0.0851	0.0656	1275.71
rs10834997	A	G	1.32902e-06	-0.1247	0.0258	-0.0219	0.071	1435.85
rs111332265	G	A	6.62995e-07	0.3766	0.0754	-0.3366	0.1793	2096.63
rs115669577	A	G	8.284e-07	0.9889	0.1995	-1.0102	0.5054	1802.37
rs116434579	A	G	7.87608e-06	-0.3734	0.0836	-0.1567	0.2506	1053.35
rs72490194	T	C	7.22703e-06	0.1193	0.0266	0.0701	0.0719	1309.78
rs72841564	T	C	7.70194e-06	-0.2604	0.0582	0.1705	0.1525	1356.11
rs79105320	A	G	3.59203e-06	0.5605	0.1179	0.1005	0.308	1564.72
rs8121916	A	C	2.72301e-06	0.1306	0.0278	0.0054	0.0754	1392.24
MIF
rs11084300	T	C	8.29908e-06	0.1284	0.0289	-0.0813	0.0748	1401.22
rs113218956	A	G	2.26199e-06	-0.8948	0.1879	0.0763	0.5235	1400.61
rs116336492	G	T	9.25209e-06	0.8693	0.2	-0.2045	0.6153	922.047
rs118055855	C	T	4.12601e-06	-0.6907	0.15	-0.1978	0.3679	1639.35
rs12594190	G	A	3.70203e-07	-0.1355	0.0267	0.2298	0.072	1682.67
rs13142904	T	C	2.556e-07	-0.223	0.0425	-0.0061	0.1157	1763.82
rs138752705	T	C	8.92298e-06	-0.2224	0.05	0.0665	0.1312	1345.29
rs141009259	C	T	2.47201e-06	0.6178	0.1322	0.0625	0.3119	1907.24
rs2933188	G	A	5.21399e-06	0.2317	0.0511	0.121	0.1462	1169.2
rs35890933	G	T	7.00406e-06	-0.1647	0.0367	-0.0547	0.093	1472.39
rs591584	A	G	8.04896e-06	-0.1096	0.0246	0.1049	0.0668	1259.96
rs6894189	G	A	9.76697e-06	-0.1112	0.0252	0.0162	0.0684	1227.95
rs72982121	A	G	5.90405e-06	0.2792	0.0616	-0.0414	0.1379	1927.23
rs7807224	T	C	9.17994e-06	0.2085	0.047	0.1183	0.1284	1234.57
rs78098071	C	T	1.77902e-07	0.4867	0.0918	-0.1183	0.2565	1712.11
TRAIL
rs11618126	G	A	1.45999e-06	-0.8908	0.1914	0.2091	0.7815	640.328
rs116300444	T	C	5.52497e-06	0.2228	0.049	0.1294	0.217	504.601
rs11657269	G	A	4.78101e-06	-0.1188	0.026	0.0802	0.1071	576.484
rs116908580	C	A	7.18406e-06	-0.1495	0.0334	-0.1462	0.1368	561.044
rs11699445	G	T	3.26798e-06	-0.0746	0.0161	0.059	0.0662	592.044
rs13185784	A	G	3.89798e-06	0.0846	0.0183	-0.1115	0.0748	598.089
rs13236967	C	T	9.41304e-06	0.3734	0.0846	0.234	0.3665	519.819
rs13278062	T	G	3.57001e-07	0.0801	0.0157	0.0034	0.0658	691.813
rs138987090	G	A	4.50194e-23	0.7497	0.0752	0.0653	0.2809	3420.78
rs145692133	G	T	6.07995e-06	0.2037	0.0453	0.1309	0.1618	771.171
rs146783010	G	A	4.83203e-06	0.6016	0.135	0.0474	0.4718	778.484
rs17434886	T	C	7.77696e-06	-0.0897	0.02	-0.0155	0.0841	530.914
rs193112415	C	T	2.14585e-62	1.0421	0.0623	0.3175	0.2396	9255.14
rs4760	G	A	6.46994e-06	0.0984	0.0213	0.1849	0.0883	588.909
rs57396456	C	T	1.25199e-27	0.5626	0.0518	0.0139	0.2177	3107.62
rs62093514	T	C	6.85962e-82	1.0618	0.0552	0.1009	0.2248	11393.4
rs72761145	T	C	6.03198e-06	0.1858	0.041	-0.0804	0.1603	642.853
rs73039026	C	A	2.024e-06	0.2999	0.0635	-0.1662	0.2338	774.525
rs747324	C	T	1.60702e-06	0.0855	0.0178	0.056	0.0728	643.7
rs74778900	T	C	2.58583e-28	0.5906	0.0532	-0.3507	0.2892	2005.46
rs75928541	A	G	4.24004e-06	0.275	0.0593	0.3485	0.2215	721.882
rs79287178	A	G	9.11801e-25	-0.4317	0.0421	0.3186	0.1662	3269.13
IFNg
rs10487554	A	G	1.087e-06	-0.0895	0.0183	0.0104	0.0729	703.253
rs113600793	A	C	8.94994e-07	0.1829	0.0373	-0.0802	0.1403	802.54
rs115729819	G	A	1.38201e-06	-0.2484	0.0515	0.1665	0.2041	699.298
rs11843756	G	T	3.08901e-06	-0.184	0.0393	0.068	0.1611	603.38
rs12420286	C	T	2.083e-06	-0.2376	0.0501	0.2394	0.1998	670.093
rs142783128	T	C	8.03193e-06	-0.1894	0.0429	0.1538	0.169	589.516
rs1867282	T	C	3.15203e-06	0.0774	0.0166	0.0191	0.0666	629.881
rs2073438	A	G	1.67598e-06	0.0898	0.0188	-0.0116	0.0747	673.264
rs72910442	T	C	6.02102e-06	0.282	0.0623	-0.0224	0.2582	559.734
rs74148555	T	C	2.635e-06	-0.3732	0.0774	0.0131	0.23	1265.51
rs78296352	T	G	1.38299e-07	0.343	0.0652	0.2928	0.2845	699.232
Abbreviations: log(OR), log odds ratio.
F-statistic >10 suggests sufficient strength to ensure the validity of the instrumental variable.
Beta for circulating inflammatory regulators represents change in standard deviation per 1 copy of effect allele.
Log(OR) for IgA vasculitis represents log(OR) change in IgA vasculitis risk per 1 copy of effect allele.
