# Supplementary material for: Causal relationships between circulating inflammatory factors and IgA vasculitis: a bidirectional Mendelian randomization study
Source: Front Immunol. 2023 Sep 11;14:1248325. doi: 10.3389/fimmu.2023.1248325 (PMC10518517; doi:10.3389/fimmu.2023.1248325)
Supplement: Supplementary file 3 [file Table_12.xlsx]

## Sheet: Sheet1
Table S12. Details of IgA vasculitis predicting SNPs with circulating inflammatory regulators (with SNPs reaching P<1 x 10-5).
IgA vasculitis						circulating inflammatory regulators		F-statistics
SNP	Effect allele	Other allele	P-value	log(OR)	Standard Error	Beta	Standard Error
MIP1b
rs111407737	G	T	3.83999e-06	1.0675	0.2311	-0.0454	0.0499	12749.2
rs115469485	G	A	3.93704e-06	0.9333	0.2022	-0.0236	0.0467	12357.2
rs150507973	A	G	2.92402e-07	0.6941	0.1353	0.0493	0.0311	14832.7
rs2032842	A	G	2.067e-06	-0.3802	0.0801	-0.0189	0.0198	11416.8
rs2211860	T	C	6.37001e-06	0.2977	0.0659	0.0163	0.0156	9986.56
rs4239724	G	A	9.50211e-06	0.3734	0.0843	-0.0172	0.02	9759.86
rs4670545	A	G	5.21903e-06	0.3237	0.0711	-0.0054	0.017	10176.5
rs4863841	G	T	2.048e-07	-0.3732	0.0718	-0.0257	0.0168	13582.1
rs58327154	T	C	1.02e-06	0.5054	0.1034	-0.0281	0.0259	12751.6
rs6462017	T	C	4.37099e-06	-0.306	0.0666	-0.0057	0.0155	10393.1
rs7009028	C	T	2.87799e-06	-0.8123	0.1736	-0.0047	0.0433	12465.3
rs72711557	A	G	7.60204e-06	0.4873	0.1089	-0.019	0.0246	10259.3
rs72744256	A	G	6.44703e-06	0.6166	0.1367	0.0626	0.0435	10903.6
rs76945286	A	G	4.19498e-06	1.3197	0.2868	-0.0175	0.0557	13311.1
rs78230571	A	G	3.12299e-07	3.7267	0.7285	-0.0275	0.1446	23950.9
rs884835	G	A	1.81999e-06	0.483	0.1012	0.0177	0.0234	11906.3
rs9531785	C	T	2.58702e-06	-0.3274	0.0696	0.0413	0.0164	10880.3
Eotaxin
rs111407737	G	T	3.83999e-06	1.0675	0.2311	0.088	0.05	12749.2
rs115469485	G	A	3.93704e-06	0.9333	0.2022	0.0427	0.0467	12357.2
rs150507973	A	G	2.92402e-07	0.6941	0.1353	0.0533	0.0315	14832.7
rs2032842	A	G	2.067e-06	-0.3802	0.0801	-0.0125	0.0199	11416.8
rs2211860	T	C	6.37001e-06	0.2977	0.0659	0.0162	0.0157	9986.56
rs4239724	G	A	9.50211e-06	0.3734	0.0843	0.0105	0.0202	9759.86
rs4670545	A	G	5.21903e-06	0.3237	0.0711	-0.0318	0.0171	10176.5
rs4863841	G	T	2.048e-07	-0.3732	0.0718	0.0022	0.017	13582.1
rs58327154	T	C	1.02e-06	0.5054	0.1034	0.0106	0.0264	12751.6
rs6462017	T	C	4.37099e-06	-0.306	0.0666	0.0086	0.0156	10393.1
rs7009028	C	T	2.87799e-06	-0.8123	0.1736	0.0678	0.0436	12465.3
rs72711557	A	G	7.60204e-06	0.4873	0.1089	-0.015	0.0248	10259.3
rs72744256	A	G	6.44703e-06	0.6166	0.1367	0.0328	0.0431	10903.6
rs76945286	A	G	4.19498e-06	1.3197	0.2868	0.0305	0.0561	13311.1
rs78230571	A	G	3.12299e-07	3.7267	0.7285	0.0432	0.1455	23950.9
rs884835	G	A	1.81999e-06	0.483	0.1012	0.0296	0.0236	11906.3
rs9531785	C	T	2.58702e-06	-0.3274	0.0696	0.0114	0.0165	10880.3
MCP1
rs111407737	G	T	3.83999e-06	1.0675	0.2311	0.0239	0.0496	12749.2
rs115469485	G	A	3.93704e-06	0.9333	0.2022	-0.0154	0.0466	12357.2
rs150507973	A	G	2.92402e-07	0.6941	0.1353	0.0333	0.0312	14832.7
rs2032842	A	G	2.067e-06	-0.3802	0.0801	0.0103	0.0198	11416.8
rs2211860	T	C	6.37001e-06	0.2977	0.0659	0.0002	0.0157	9986.56
rs4239724	G	A	9.50211e-06	0.3734	0.0843	0.018	0.0201	9759.86
rs4670545	A	G	5.21903e-06	0.3237	0.0711	-0.0176	0.017	10176.5
rs4863841	G	T	2.048e-07	-0.3732	0.0718	-0.0043	0.0169	13582.1
rs58327154	T	C	1.02e-06	0.5054	0.1034	0.0619	0.0261	12751.6
rs6462017	T	C	4.37099e-06	-0.306	0.0666	-0.006	0.0156	10393.1
rs7009028	C	T	2.87799e-06	-0.8123	0.1736	-0.0827	0.0434	12465.3
rs72711557	A	G	7.60204e-06	0.4873	0.1089	-0.0238	0.0246	10259.3
rs72744256	A	G	6.44703e-06	0.6166	0.1367	0.019	0.0424	10903.6
rs76945286	A	G	4.19498e-06	1.3197	0.2868	-0.0161	0.056	13311.1
rs78230571	A	G	3.12299e-07	3.7267	0.7285	-0.0345	0.1463	23950.9
rs884835	G	A	1.81999e-06	0.483	0.1012	0.0165	0.0235	11906.3
rs9531785	C	T	2.58702e-06	-0.3274	0.0696	-0.0039	0.0164	10880.3
MIG
rs111407737	G	T	3.83999e-06	1.0675	0.2311	-0.0283	0.078	12749.2
rs115469485	G	A	3.93704e-06	0.9333	0.2022	-0.102	0.0701	12357.2
rs150507973	A	G	2.92402e-07	0.6941	0.1353	-0.004	0.0468	14832.7
rs2032842	A	G	2.067e-06	-0.3802	0.0801	0.0388	0.0293	11416.8
rs2211860	T	C	6.37001e-06	0.2977	0.0659	0.0042	0.0234	9986.56
rs4239724	G	A	9.50211e-06	0.3734	0.0843	-0.0409	0.0299	9759.86
rs4670545	A	G	5.21903e-06	0.3237	0.0711	0.0098	0.0252	10176.5
rs4863841	G	T	2.048e-07	-0.3732	0.0718	-0.0338	0.0254	13582.1
rs58327154	T	C	1.02e-06	0.5054	0.1034	-0.0035	0.039	12751.6
rs6462017	T	C	4.37099e-06	-0.306	0.0666	-0.0153	0.0232	10393.1
rs7009028	C	T	2.87799e-06	-0.8123	0.1736	-0.1132	0.0681	12465.3
rs72711557	A	G	7.60204e-06	0.4873	0.1089	0.0076	0.037	10259.3
rs72744256	A	G	6.44703e-06	0.6166	0.1367	0.0275	0.0657	10903.6
rs76945286	A	G	4.19498e-06	1.3197	0.2868	-0.0503	0.0871	13311.1
rs78230571	A	G	3.12299e-07	3.7267	0.7285	-0.3028	0.1851	23950.9
rs884835	G	A	1.81999e-06	0.483	0.1012	0.0528	0.0356	11906.3
rs9531785	C	T	2.58702e-06	-0.3274	0.0696	0.0448	0.0246	10880.3
IP-10
rs111407737	G	T	3.83999e-06	1.0675	0.2311	-0.0081	0.0785	12749.2
rs115469485	G	A	3.93704e-06	0.9333	0.2022	0.0037	0.0703	12357.2
rs150507973	A	G	2.92402e-07	0.6941	0.1353	-0.0491	0.0471	14832.7
rs2032842	A	G	2.067e-06	-0.3802	0.0801	0.075	0.0295	11416.8
rs2211860	T	C	6.37001e-06	0.2977	0.0659	0.0206	0.0235	9986.56
rs4239724	G	A	9.50211e-06	0.3734	0.0843	0.0163	0.0299	9759.86
rs4670545	A	G	5.21903e-06	0.3237	0.0711	-0.0191	0.0252	10176.5
rs4863841	G	T	2.048e-07	-0.3732	0.0718	-0.0048	0.0255	13582.1
rs58327154	T	C	1.02e-06	0.5054	0.1034	-0.0397	0.039	12751.6
rs6462017	T	C	4.37099e-06	-0.306	0.0666	-0.0463	0.0232	10393.1
rs7009028	C	T	2.87799e-06	-0.8123	0.1736	0.0153	0.0676	12465.3
rs72711557	A	G	7.60204e-06	0.4873	0.1089	-0.0431	0.0371	10259.3
rs72744256	A	G	6.44703e-06	0.6166	0.1367	0.0191	0.0652	10903.6
rs76945286	A	G	4.19498e-06	1.3197	0.2868	0.0014	0.0873	13311.1
rs78230571	A	G	3.12299e-07	3.7267	0.7285	0.0298	0.1863	23950.9
rs884835	G	A	1.81999e-06	0.483	0.1012	0.0685	0.0356	11906.3
rs9531785	C	T	2.58702e-06	-0.3274	0.0696	0.0121	0.0246	10880.3
CTACK
rs111407737	G	T	3.83999e-06	1.0675	0.2311	-0.1018	0.079	12749.2
rs115469485	G	A	3.93704e-06	0.9333	0.2022	0.0171	0.0706	12357.2
rs150507973	A	G	2.92402e-07	0.6941	0.1353	-0.0206	0.047	14832.7
rs2032842	A	G	2.067e-06	-0.3802	0.0801	0.0026	0.0296	11416.8
rs2211860	T	C	6.37001e-06	0.2977	0.0659	-0.0097	0.0236	9986.56
rs4239724	G	A	9.50211e-06	0.3734	0.0843	-0.0596	0.0301	9759.86
rs4670545	A	G	5.21903e-06	0.3237	0.0711	0.0003	0.0255	10176.5
rs4863841	G	T	2.048e-07	-0.3732	0.0718	-0.0159	0.0257	13582.1
rs58327154	T	C	1.02e-06	0.5054	0.1034	-0.0066	0.0387	12751.6
rs6462017	T	C	4.37099e-06	-0.306	0.0666	0.0258	0.0234	10393.1
rs7009028	C	T	2.87799e-06	-0.8123	0.1736	-0.2207	0.0676	12465.3
rs72711557	A	G	7.60204e-06	0.4873	0.1089	-0.0082	0.0373	10259.3
rs72744256	A	G	6.44703e-06	0.6166	0.1367	-0.0643	0.0662	10903.6
rs76945286	A	G	4.19498e-06	1.3197	0.2868	0.0273	0.0888	13311.1
rs884835	G	A	1.81999e-06	0.483	0.1012	-0.0127	0.0358	11906.3
rs9531785	C	T	2.58702e-06	-0.3274	0.0696	0.0271	0.0248	10880.3
RANTES
rs111407737	G	T	3.83999e-06	1.0675	0.2311	0.0608	0.0805	12749.2
rs115469485	G	A	3.93704e-06	0.9333	0.2022	-0.0116	0.0727	12357.2
rs150507973	A	G	2.92402e-07	0.6941	0.1353	0.0599	0.0487	14832.7
rs2032842	A	G	2.067e-06	-0.3802	0.0801	-0.0155	0.0308	11416.8
rs2211860	T	C	6.37001e-06	0.2977	0.0659	0.0141	0.0243	9986.56
rs4239724	G	A	9.50211e-06	0.3734	0.0843	-0.0341	0.0312	9759.86
rs4670545	A	G	5.21903e-06	0.3237	0.0711	0.0462	0.0263	10176.5
rs4863841	G	T	2.048e-07	-0.3732	0.0718	0.0283	0.0266	13582.1
rs58327154	T	C	1.02e-06	0.5054	0.1034	0.0324	0.0403	12751.6
rs6462017	T	C	4.37099e-06	-0.306	0.0666	0.0394	0.0242	10393.1
rs7009028	C	T	2.87799e-06	-0.8123	0.1736	-0.0427	0.0706	12465.3
rs72711557	A	G	7.60204e-06	0.4873	0.1089	0.0095	0.0386	10259.3
rs72744256	A	G	6.44703e-06	0.6166	0.1367	-0.0375	0.0676	10903.6
rs76945286	A	G	4.19498e-06	1.3197	0.2868	0.0143	0.0895	13311.1
rs78230571	A	G	3.12299e-07	3.7267	0.7285	0.1205	0.1891	23950.9
rs884835	G	A	1.81999e-06	0.483	0.1012	0.0883	0.0369	11906.3
rs9531785	C	T	2.58702e-06	-0.3274	0.0696	0.0528	0.0256	10880.3
MIP1a
rs111407737	G	T	3.83999e-06	1.0675	0.2311	-0.1287	0.0808	12749.2
rs115469485	G	A	3.93704e-06	0.9333	0.2022	0.091	0.0718	12357.2
rs150507973	A	G	2.92402e-07	0.6941	0.1353	-0.0396	0.0482	14832.7
rs2032842	A	G	2.067e-06	-0.3802	0.0801	0.023	0.0302	11416.8
rs2211860	T	C	6.37001e-06	0.2977	0.0659	0.0131	0.024	9986.56
rs4239724	G	A	9.50211e-06	0.3734	0.0843	0.0485	0.0305	9759.86
rs4670545	A	G	5.21903e-06	0.3237	0.0711	-0.0067	0.0259	10176.5
rs4863841	G	T	2.048e-07	-0.3732	0.0718	-0.0483	0.026	13582.1
rs58327154	T	C	1.02e-06	0.5054	0.1034	0.0265	0.0394	12751.6
rs6462017	T	C	4.37099e-06	-0.306	0.0666	-0.0013	0.0237	10393.1
rs7009028	C	T	2.87799e-06	-0.8123	0.1736	0.0663	0.0693	12465.3
rs72711557	A	G	7.60204e-06	0.4873	0.1089	-0.0615	0.038	10259.3
rs72744256	A	G	6.44703e-06	0.6166	0.1367	0.0986	0.0676	10903.6
rs76945286	A	G	4.19498e-06	1.3197	0.2868	0.0261	0.0885	13311.1
rs78230571	A	G	3.12299e-07	3.7267	0.7285	0.0641	0.1854	23950.9
rs884835	G	A	1.81999e-06	0.483	0.1012	0.0226	0.0363	11906.3
rs9531785	C	T	2.58702e-06	-0.3274	0.0696	0.0408	0.0252	10880.3
GROa
rs111407737	G	T	3.83999e-06	1.0675	0.2311	-0.066	0.0793	12749.2
rs115469485	G	A	3.93704e-06	0.9333	0.2022	-0.1714	0.0718	12357.2
rs150507973	A	G	2.92402e-07	0.6941	0.1353	0.0775	0.0484	14832.7
rs2032842	A	G	2.067e-06	-0.3802	0.0801	0.0172	0.03	11416.8
rs2211860	T	C	6.37001e-06	0.2977	0.0659	-0.0125	0.024	9986.56
rs4239724	G	A	9.50211e-06	0.3734	0.0843	-0.0055	0.0305	9759.86
rs4670545	A	G	5.21903e-06	0.3237	0.0711	0.0082	0.0259	10176.5
rs4863841	G	T	2.048e-07	-0.3732	0.0718	0.0281	0.0261	13582.1
rs58327154	T	C	1.02e-06	0.5054	0.1034	0.0076	0.0396	12751.6
rs6462017	T	C	4.37099e-06	-0.306	0.0666	-0.0067	0.0238	10393.1
rs7009028	C	T	2.87799e-06	-0.8123	0.1736	-0.1461	0.0683	12465.3
rs72711557	A	G	7.60204e-06	0.4873	0.1089	-0.0247	0.038	10259.3
rs72744256	A	G	6.44703e-06	0.6166	0.1367	0.1008	0.0675	10903.6
rs76945286	A	G	4.19498e-06	1.3197	0.2868	0.081	0.0899	13311.1
rs884835	G	A	1.81999e-06	0.483	0.1012	0.004	0.0364	11906.3
rs9531785	C	T	2.58702e-06	-0.3274	0.0696	0.0139	0.0252	10880.3
SDF1a
rs111407737	G	T	3.83999e-06	1.0675	0.2311	-0.0053	0.0505	12749.2
rs115469485	G	A	3.93704e-06	0.9333	0.2022	-0.0414	0.0477	12357.2
rs150507973	A	G	2.92402e-07	0.6941	0.1353	-0.0067	0.0319	14832.7
rs2032842	A	G	2.067e-06	-0.3802	0.0801	-0.0109	0.0203	11416.8
rs2211860	T	C	6.37001e-06	0.2977	0.0659	0.0004	0.0161	9986.56
rs4239724	G	A	9.50211e-06	0.3734	0.0843	0.0021	0.0207	9759.86
rs4670545	A	G	5.21903e-06	0.3237	0.0711	-0.0035	0.0175	10176.5
rs4863841	G	T	2.048e-07	-0.3732	0.0718	-0.0191	0.0174	13582.1
rs58327154	T	C	1.02e-06	0.5054	0.1034	-0.0083	0.0269	12751.6
rs6462017	T	C	4.37099e-06	-0.306	0.0666	-0.0096	0.016	10393.1
rs7009028	C	T	2.87799e-06	-0.8123	0.1736	-0.019	0.0449	12465.3
rs72711557	A	G	7.60204e-06	0.4873	0.1089	0.008	0.0253	10259.3
rs72744256	A	G	6.44703e-06	0.6166	0.1367	-0.0499	0.0436	10903.6
rs76945286	A	G	4.19498e-06	1.3197	0.2868	0.0199	0.0581	13311.1
rs78230571	A	G	3.12299e-07	3.7267	0.7285	0.0145	0.172	23950.9
rs884835	G	A	1.81999e-06	0.483	0.1012	-0.0249	0.0242	11906.3
rs9531785	C	T	2.58702e-06	-0.3274	0.0696	0.0324	0.0169	10880.3
MCP3
rs111407737	G	T	3.83999e-06	1.0675	0.2311	0.0077	0.1538	12749.2
rs115469485	G	A	3.93704e-06	0.9333	0.2022	0.1391	0.1319	12357.2
rs150507973	A	G	2.92402e-07	0.6941	0.1353	-0.0278	0.0874	14832.7
rs2032842	A	G	2.067e-06	-0.3802	0.0801	0.0004	0.0545	11416.8
rs2211860	T	C	6.37001e-06	0.2977	0.0659	0.0134	0.0432	9986.56
rs4239724	G	A	9.50211e-06	0.3734	0.0843	-0.089	0.057	9759.86
rs4670545	A	G	5.21903e-06	0.3237	0.0711	-0.0335	0.0461	10176.5
rs4863841	G	T	2.048e-07	-0.3732	0.0718	-0.0143	0.0469	13582.1
rs58327154	T	C	1.02e-06	0.5054	0.1034	0.0696	0.0733	12751.6
rs6462017	T	C	4.37099e-06	-0.306	0.0666	-0.0179	0.0426	10393.1
rs7009028	C	T	2.87799e-06	-0.8123	0.1736	-0.1283	0.1205	12465.3
rs72711557	A	G	7.60204e-06	0.4873	0.1089	-0.016	0.0679	10259.3
rs72744256	A	G	6.44703e-06	0.6166	0.1367	0.0792	0.1229	10903.6
rs76945286	A	G	4.19498e-06	1.3197	0.2868	0.1699	0.1419	13311.1
rs884835	G	A	1.81999e-06	0.483	0.1012	0.0605	0.0682	11906.3
rs9531785	C	T	2.58702e-06	-0.3274	0.0696	-0.0239	0.0454	10880.3
SCGFb
rs111407737	G	T	3.83999e-06	1.0675	0.2311	-0.1644	0.0784	12749.2
rs115469485	G	A	3.93704e-06	0.9333	0.2022	0.0614	0.0697	12357.2
rs150507973	A	G	2.92402e-07	0.6941	0.1353	-0.0564	0.0469	14832.7
rs2032842	A	G	2.067e-06	-0.3802	0.0801	0.0222	0.0294	11416.8
rs2211860	T	C	6.37001e-06	0.2977	0.0659	-0.0015	0.0235	9986.56
rs4239724	G	A	9.50211e-06	0.3734	0.0843	-0.0032	0.0299	9759.86
rs4670545	A	G	5.21903e-06	0.3237	0.0711	0.0264	0.0252	10176.5
rs4863841	G	T	2.048e-07	-0.3732	0.0718	0.0089	0.0254	13582.1
rs58327154	T	C	1.02e-06	0.5054	0.1034	0.0275	0.0388	12751.6
rs6462017	T	C	4.37099e-06	-0.306	0.0666	0.0035	0.0232	10393.1
rs7009028	C	T	2.87799e-06	-0.8123	0.1736	-0.0833	0.067	12465.3
rs72711557	A	G	7.60204e-06	0.4873	0.1089	0.0128	0.037	10259.3
rs72744256	A	G	6.44703e-06	0.6166	0.1367	-0.1145	0.0651	10903.6
rs76945286	A	G	4.19498e-06	1.3197	0.2868	0.0559	0.0873	13311.1
rs78230571	A	G	3.12299e-07	3.7267	0.7285	-0.0786	0.1862	23950.9
rs884835	G	A	1.81999e-06	0.483	0.1012	0.0171	0.0356	11906.3
rs9531785	C	T	2.58702e-06	-0.3274	0.0696	0.0145	0.0246	10880.3
PDGFbb
rs111407737	G	T	3.83999e-06	1.0675	0.2311	-0.0146	0.0495	12749.2
rs115469485	G	A	3.93704e-06	0.9333	0.2022	-0.0177	0.0465	12357.2
rs150507973	A	G	2.92402e-07	0.6941	0.1353	0.0686	0.0312	14832.7
rs2032842	A	G	2.067e-06	-0.3802	0.0801	0.0005	0.0198	11416.8
rs2211860	T	C	6.37001e-06	0.2977	0.0659	0.0073	0.0156	9986.56
rs4239724	G	A	9.50211e-06	0.3734	0.0843	0.0079	0.02	9759.86
rs4670545	A	G	5.21903e-06	0.3237	0.0711	0.0084	0.017	10176.5
rs4863841	G	T	2.048e-07	-0.3732	0.0718	-0.0096	0.0168	13582.1
rs58327154	T	C	1.02e-06	0.5054	0.1034	-0.024	0.0259	12751.6
rs6462017	T	C	4.37099e-06	-0.306	0.0666	-0.0132	0.0155	10393.1
rs7009028	C	T	2.87799e-06	-0.8123	0.1736	-0.054	0.043	12465.3
rs72711557	A	G	7.60204e-06	0.4873	0.1089	0.0146	0.0246	10259.3
rs72744256	A	G	6.44703e-06	0.6166	0.1367	0.0212	0.0432	10903.6
rs76945286	A	G	4.19498e-06	1.3197	0.2868	0.0884	0.0559	13311.1
rs78230571	A	G	3.12299e-07	3.7267	0.7285	0.1045	0.1465	23950.9
rs884835	G	A	1.81999e-06	0.483	0.1012	-0.0028	0.0235	11906.3
rs9531785	C	T	2.58702e-06	-0.3274	0.0696	0.0081	0.0164	10880.3
SCF
rs111407737	G	T	3.83999e-06	1.0675	0.2311	0.025	0.0495	12749.2
rs115469485	G	A	3.93704e-06	0.9333	0.2022	0.0259	0.0462	12357.2
rs150507973	A	G	2.92402e-07	0.6941	0.1353	-0.0062	0.0311	14832.7
rs2032842	A	G	2.067e-06	-0.3802	0.0801	-0.0195	0.0197	11416.8
rs2211860	T	C	6.37001e-06	0.2977	0.0659	0.0062	0.0156	9986.56
rs4239724	G	A	9.50211e-06	0.3734	0.0843	-0.0011	0.02	9759.86
rs4670545	A	G	5.21903e-06	0.3237	0.0711	-0.012	0.0169	10176.5
rs4863841	G	T	2.048e-07	-0.3732	0.0718	-0.0189	0.0168	13582.1
rs58327154	T	C	1.02e-06	0.5054	0.1034	0.0128	0.0261	12751.6
rs6462017	T	C	4.37099e-06	-0.306	0.0666	-0.0056	0.0155	10393.1
rs7009028	C	T	2.87799e-06	-0.8123	0.1736	-0.0727	0.0428	12465.3
rs72711557	A	G	7.60204e-06	0.4873	0.1089	-0.0116	0.0245	10259.3
rs72744256	A	G	6.44703e-06	0.6166	0.1367	-0.0096	0.0431	10903.6
rs76945286	A	G	4.19498e-06	1.3197	0.2868	-0.0129	0.0558	13311.1
rs78230571	A	G	3.12299e-07	3.7267	0.7285	-0.0119	0.1445	23950.9
rs884835	G	A	1.81999e-06	0.483	0.1012	0.0305	0.0234	11906.3
rs9531785	C	T	2.58702e-06	-0.3274	0.0696	-0.0037	0.0164	10880.3
GCSF
rs111407737	G	T	3.83999e-06	1.0675	0.2311	0.0004	0.0506	12749.2
rs115469485	G	A	3.93704e-06	0.9333	0.2022	0.0601	0.0472	12357.2
rs150507973	A	G	2.92402e-07	0.6941	0.1353	0.0326	0.0318	14832.7
rs2032842	A	G	2.067e-06	-0.3802	0.0801	0.0278	0.0202	11416.8
rs2211860	T	C	6.37001e-06	0.2977	0.0659	0.0281	0.016	9986.56
rs4239724	G	A	9.50211e-06	0.3734	0.0843	-0.0064	0.0204	9759.86
rs4670545	A	G	5.21903e-06	0.3237	0.0711	-0.0121	0.0173	10176.5
rs4863841	G	T	2.048e-07	-0.3732	0.0718	-0.0056	0.0172	13582.1
rs58327154	T	C	1.02e-06	0.5054	0.1034	-0.0158	0.0265	12751.6
rs6462017	T	C	4.37099e-06	-0.306	0.0666	-0.0343	0.0159	10393.1
rs7009028	C	T	2.87799e-06	-0.8123	0.1736	0.0323	0.0445	12465.3
rs72711557	A	G	7.60204e-06	0.4873	0.1089	0.0047	0.025	10259.3
rs72744256	A	G	6.44703e-06	0.6166	0.1367	0.0166	0.0443	10903.6
rs76945286	A	G	4.19498e-06	1.3197	0.2868	0.0205	0.057	13311.1
rs78230571	A	G	3.12299e-07	3.7267	0.7285	-0.0275	0.1455	23950.9
rs884835	G	A	1.81999e-06	0.483	0.1012	-0.0246	0.0239	11906.3
rs9531785	C	T	2.58702e-06	-0.3274	0.0696	0.0075	0.0168	10880.3
VEGF
rs111407737	G	T	3.83999e-06	1.0675	0.2311	0.0003	0.0532	12749.2
rs115469485	G	A	3.93704e-06	0.9333	0.2022	-0.0166	0.0511	12357.2
rs150507973	A	G	2.92402e-07	0.6941	0.1353	0.0173	0.0334	14832.7
rs2032842	A	G	2.067e-06	-0.3802	0.0801	-0.0093	0.0213	11416.8
rs2211860	T	C	6.37001e-06	0.2977	0.0659	-0.0133	0.0169	9986.56
rs4239724	G	A	9.50211e-06	0.3734	0.0843	0.025	0.0217	9759.86
rs4670545	A	G	5.21903e-06	0.3237	0.0711	-0.0074	0.0183	10176.5
rs4863841	G	T	2.048e-07	-0.3732	0.0718	-0.0253	0.0182	13582.1
rs58327154	T	C	1.02e-06	0.5054	0.1034	-0.0087	0.028	12751.6
rs6462017	T	C	4.37099e-06	-0.306	0.0666	-0.0167	0.0168	10393.1
rs7009028	C	T	2.87799e-06	-0.8123	0.1736	-0.0352	0.0468	12465.3
rs72711557	A	G	7.60204e-06	0.4873	0.1089	-0.0401	0.0263	10259.3
rs72744256	A	G	6.44703e-06	0.6166	0.1367	0.0184	0.0467	10903.6
rs76945286	A	G	4.19498e-06	1.3197	0.2868	0.0593	0.0603	13311.1
rs78230571	A	G	3.12299e-07	3.7267	0.7285	0.0705	0.1567	23950.9
rs884835	G	A	1.81999e-06	0.483	0.1012	-0.0315	0.0253	11906.3
rs9531785	C	T	2.58702e-06	-0.3274	0.0696	0.0089	0.0177	10880.3
HGF
rs111407737	G	T	3.83999e-06	1.0675	0.2311	-0.0199	0.0496	12749.2
rs115469485	G	A	3.93704e-06	0.9333	0.2022	-0.047	0.0463	12357.2
rs150507973	A	G	2.92402e-07	0.6941	0.1353	-0.0254	0.0312	14832.7
rs2032842	A	G	2.067e-06	-0.3802	0.0801	-0.0192	0.0198	11416.8
rs2211860	T	C	6.37001e-06	0.2977	0.0659	-0.0037	0.0158	9986.56
rs4239724	G	A	9.50211e-06	0.3734	0.0843	-0.0032	0.02	9759.86
rs4670545	A	G	5.21903e-06	0.3237	0.0711	0.0036	0.0169	10176.5
rs4863841	G	T	2.048e-07	-0.3732	0.0718	-0.0313	0.0168	13582.1
rs58327154	T	C	1.02e-06	0.5054	0.1034	0.0271	0.0259	12751.6
rs6462017	T	C	4.37099e-06	-0.306	0.0666	-0.0285	0.0155	10393.1
rs7009028	C	T	2.87799e-06	-0.8123	0.1736	-0.0777	0.0433	12465.3
rs72711557	A	G	7.60204e-06	0.4873	0.1089	0.0197	0.0246	10259.3
rs72744256	A	G	6.44703e-06	0.6166	0.1367	-0.0208	0.043	10903.6
rs76945286	A	G	4.19498e-06	1.3197	0.2868	-0.0146	0.0558	13311.1
rs78230571	A	G	3.12299e-07	3.7267	0.7285	-0.2463	0.1456	23950.9
rs884835	G	A	1.81999e-06	0.483	0.1012	-0.0003	0.0234	11906.3
rs9531785	C	T	2.58702e-06	-0.3274	0.0696	-0.0005	0.0164	10880.3
MCSF
rs111407737	G	T	3.83999e-06	1.0675	0.2311	-0.1006	0.0983	12749.2
rs115469485	G	A	3.93704e-06	0.9333	0.2022	-0.1586	0.0871	12357.2
rs150507973	A	G	2.92402e-07	0.6941	0.1353	0.0092	0.0582	14832.7
rs2032842	A	G	2.067e-06	-0.3802	0.0801	0.0347	0.0353	11416.8
rs2211860	T	C	6.37001e-06	0.2977	0.0659	0.018	0.0287	9986.56
rs4239724	G	A	9.50211e-06	0.3734	0.0843	-0.0327	0.0364	9759.86
rs4670545	A	G	5.21903e-06	0.3237	0.0711	0.0236	0.0311	10176.5
rs4863841	G	T	2.048e-07	-0.3732	0.0718	0.0314	0.0311	13582.1
rs58327154	T	C	1.02e-06	0.5054	0.1034	0.0339	0.0493	12751.6
rs6462017	T	C	4.37099e-06	-0.306	0.0666	0.0176	0.0282	10393.1
rs7009028	C	T	2.87799e-06	-0.8123	0.1736	-0.0368	0.0809	12465.3
rs72711557	A	G	7.60204e-06	0.4873	0.1089	-0.0254	0.0457	10259.3
rs72744256	A	G	6.44703e-06	0.6166	0.1367	-0.0447	0.0809	10903.6
rs76945286	A	G	4.19498e-06	1.3197	0.2868	-0.0462	0.1035	13311.1
rs884835	G	A	1.81999e-06	0.483	0.1012	0.0287	0.0434	11906.3
rs9531785	C	T	2.58702e-06	-0.3274	0.0696	0.0174	0.0301	10880.3
bNGF
rs111407737	G	T	3.83999e-06	1.0675	0.2311	-0.0244	0.0798	12749.2
rs115469485	G	A	3.93704e-06	0.9333	0.2022	-0.0125	0.0712	12357.2
rs150507973	A	G	2.92402e-07	0.6941	0.1353	-0.0949	0.0481	14832.7
rs2032842	A	G	2.067e-06	-0.3802	0.0801	0.0369	0.03	11416.8
rs2211860	T	C	6.37001e-06	0.2977	0.0659	0.0048	0.024	9986.56
rs4239724	G	A	9.50211e-06	0.3734	0.0843	0.0086	0.0306	9759.86
rs4670545	A	G	5.21903e-06	0.3237	0.0711	-0.0141	0.0258	10176.5
rs4863841	G	T	2.048e-07	-0.3732	0.0718	-0.0208	0.026	13582.1
rs58327154	T	C	1.02e-06	0.5054	0.1034	0.026	0.04	12751.6
rs6462017	T	C	4.37099e-06	-0.306	0.0666	-0.0255	0.0238	10393.1
rs7009028	C	T	2.87799e-06	-0.8123	0.1736	-0.0395	0.0691	12465.3
rs72711557	A	G	7.60204e-06	0.4873	0.1089	-0.0058	0.0381	10259.3
rs72744256	A	G	6.44703e-06	0.6166	0.1367	0.0995	0.0681	10903.6
rs76945286	A	G	4.19498e-06	1.3197	0.2868	-0.0641	0.0892	13311.1
rs78230571	A	G	3.12299e-07	3.7267	0.7285	-0.2599	0.186	23950.9
rs884835	G	A	1.81999e-06	0.483	0.1012	0.0307	0.0362	11906.3
rs9531785	C	T	2.58702e-06	-0.3274	0.0696	0.0272	0.0252	10880.3
FGFBasic
rs111407737	G	T	3.83999e-06	1.0675	0.2311	-0.0213	0.0522	12749.2
rs115469485	G	A	3.93704e-06	0.9333	0.2022	0.0118	0.0483	12357.2
rs150507973	A	G	2.92402e-07	0.6941	0.1353	0.0312	0.0323	14832.7
rs2032842	A	G	2.067e-06	-0.3802	0.0801	0.0138	0.0206	11416.8
rs2211860	T	C	6.37001e-06	0.2977	0.0659	0.0164	0.0163	9986.56
rs4239724	G	A	9.50211e-06	0.3734	0.0843	-0.0103	0.0209	9759.86
rs4670545	A	G	5.21903e-06	0.3237	0.0711	-0.0369	0.0177	10176.5
rs4863841	G	T	2.048e-07	-0.3732	0.0718	-0.0334	0.0176	13582.1
rs58327154	T	C	1.02e-06	0.5054	0.1034	-0.0064	0.027	12751.6
rs6462017	T	C	4.37099e-06	-0.306	0.0666	-0.0215	0.0162	10393.1
rs7009028	C	T	2.87799e-06	-0.8123	0.1736	0.042	0.0452	12465.3
rs72711557	A	G	7.60204e-06	0.4873	0.1089	-0.0441	0.0256	10259.3
rs72744256	A	G	6.44703e-06	0.6166	0.1367	0.014	0.0454	10903.6
rs76945286	A	G	4.19498e-06	1.3197	0.2868	0.0446	0.0583	13311.1
rs78230571	A	G	3.12299e-07	3.7267	0.7285	0.1813	0.1502	23950.9
rs884835	G	A	1.81999e-06	0.483	0.1012	-0.0194	0.0244	11906.3
rs9531785	C	T	2.58702e-06	-0.3274	0.0696	0.0116	0.0172	10880.3
IL-18
rs111407737	G	T	3.83999e-06	1.0675	0.2311	0.0548	0.0786	12749.2
rs115469485	G	A	3.93704e-06	0.9333	0.2022	0.0726	0.0701	12357.2
rs150507973	A	G	2.92402e-07	0.6941	0.1353	-0.0555	0.0475	14832.7
rs2032842	A	G	2.067e-06	-0.3802	0.0801	0.0407	0.0295	11416.8
rs2211860	T	C	6.37001e-06	0.2977	0.0659	-0.0112	0.0236	9986.56
rs4670545	A	G	5.21903e-06	0.3237	0.0711	0.0428	0.0254	10176.5
rs4863841	G	T	2.048e-07	-0.3732	0.0718	-0.0173	0.0256	13582.1
rs58327154	T	C	1.02e-06	0.5054	0.1034	-0.0039	0.0389	12751.6
rs6462017	T	C	4.37099e-06	-0.306	0.0666	-0.0027	0.0234	10393.1
rs7009028	C	T	2.87799e-06	-0.8123	0.1736	-0.1063	0.0684	12465.3
rs72711557	A	G	7.60204e-06	0.4873	0.1089	-0.0011	0.0373	10259.3
rs72744256	A	G	6.44703e-06	0.6166	0.1367	0.0835	0.0671	10903.6
rs76945286	A	G	4.19498e-06	1.3197	0.2868	0.0394	0.0886	13311.1
rs78230571	A	G	3.12299e-07	3.7267	0.7285	-0.134	0.1851	23950.9
rs884835	G	A	1.81999e-06	0.483	0.1012	0.0554	0.0357	11906.3
rs9531785	C	T	2.58702e-06	-0.3274	0.0696	-0.0032	0.0249	10880.3
IL-12p70
rs111407737	G	T	3.83999e-06	1.0675	0.2311	0.0249	0.0496	12749.2
rs115469485	G	A	3.93704e-06	0.9333	0.2022	0.024	0.0465	12357.2
rs150507973	A	G	2.92402e-07	0.6941	0.1353	0.0269	0.0312	14832.7
rs2032842	A	G	2.067e-06	-0.3802	0.0801	-0.0142	0.0198	11416.8
rs2211860	T	C	6.37001e-06	0.2977	0.0659	0.0092	0.0156	9986.56
rs4239724	G	A	9.50211e-06	0.3734	0.0843	0.0021	0.02	9759.86
rs4670545	A	G	5.21903e-06	0.3237	0.0711	-0.0172	0.017	10176.5
rs4863841	G	T	2.048e-07	-0.3732	0.0718	-0.0283	0.0168	13582.1
rs58327154	T	C	1.02e-06	0.5054	0.1034	-0.0074	0.026	12751.6
rs6462017	T	C	4.37099e-06	-0.306	0.0666	-0.0232	0.0155	10393.1
rs7009028	C	T	2.87799e-06	-0.8123	0.1736	0.0336	0.0432	12465.3
rs72711557	A	G	7.60204e-06	0.4873	0.1089	-0.0146	0.0246	10259.3
rs72744256	A	G	6.44703e-06	0.6166	0.1367	-0.0349	0.0429	10903.6
rs76945286	A	G	4.19498e-06	1.3197	0.2868	0.0358	0.0559	13311.1
rs78230571	A	G	3.12299e-07	3.7267	0.7285	0.0471	0.1458	23950.9
rs884835	G	A	1.81999e-06	0.483	0.1012	-0.0349	0.0234	11906.3
rs9531785	C	T	2.58702e-06	-0.3274	0.0696	0.0174	0.0164	10880.3
IL-10
rs111407737	G	T	3.83999e-06	1.0675	0.2311	0.0336	0.0515	12749.2
rs115469485	G	A	3.93704e-06	0.9333	0.2022	0.016	0.0481	12357.2
rs150507973	A	G	2.92402e-07	0.6941	0.1353	0.0058	0.0321	14832.7
rs2032842	A	G	2.067e-06	-0.3802	0.0801	-0.0013	0.0204	11416.8
rs2211860	T	C	6.37001e-06	0.2977	0.0659	0.0012	0.0162	9986.56
rs4239724	G	A	9.50211e-06	0.3734	0.0843	-0.0053	0.0207	9759.86
rs4670545	A	G	5.21903e-06	0.3237	0.0711	-0.0215	0.0176	10176.5
rs4863841	G	T	2.048e-07	-0.3732	0.0718	-0.0118	0.0174	13582.1
rs58327154	T	C	1.02e-06	0.5054	0.1034	-0.0138	0.0267	12751.6
rs6462017	T	C	4.37099e-06	-0.306	0.0666	-0.0278	0.0161	10393.1
rs7009028	C	T	2.87799e-06	-0.8123	0.1736	-0.0445	0.0447	12465.3
rs72711557	A	G	7.60204e-06	0.4873	0.1089	-0.0018	0.0254	10259.3
rs72744256	A	G	6.44703e-06	0.6166	0.1367	-0.0053	0.0447	10903.6
rs76945286	A	G	4.19498e-06	1.3197	0.2868	0.07	0.0579	13311.1
rs78230571	A	G	3.12299e-07	3.7267	0.7285	0.0053	0.1494	23950.9
rs884835	G	A	1.81999e-06	0.483	0.1012	-0.0047	0.0242	11906.3
rs9531785	C	T	2.58702e-06	-0.3274	0.0696	-0.0005	0.017	10880.3
IL-17
rs111407737	G	T	3.83999e-06	1.0675	0.2311	0.0315	0.0513	12749.2
rs115469485	G	A	3.93704e-06	0.9333	0.2022	0.0211	0.0476	12357.2
rs150507973	A	G	2.92402e-07	0.6941	0.1353	0.0258	0.0322	14832.7
rs2032842	A	G	2.067e-06	-0.3802	0.0801	-0.0012	0.0204	11416.8
rs2211860	T	C	6.37001e-06	0.2977	0.0659	0.0153	0.0162	9986.56
rs4239724	G	A	9.50211e-06	0.3734	0.0843	0.011	0.0207	9759.86
rs4670545	A	G	5.21903e-06	0.3237	0.0711	-0.022	0.0175	10176.5
rs4863841	G	T	2.048e-07	-0.3732	0.0718	-0.0216	0.0174	13582.1
rs58327154	T	C	1.02e-06	0.5054	0.1034	0.0104	0.0266	12751.6
rs6462017	T	C	4.37099e-06	-0.306	0.0666	-0.0219	0.016	10393.1
rs7009028	C	T	2.87799e-06	-0.8123	0.1736	0.0383	0.0446	12465.3
rs72711557	A	G	7.60204e-06	0.4873	0.1089	-0.0016	0.0253	10259.3
rs72744256	A	G	6.44703e-06	0.6166	0.1367	0.0238	0.0451	10903.6
rs76945286	A	G	4.19498e-06	1.3197	0.2868	0.0749	0.0578	13311.1
rs78230571	A	G	3.12299e-07	3.7267	0.7285	0.0761	0.149	23950.9
rs884835	G	A	1.81999e-06	0.483	0.1012	-0.036	0.0241	11906.3
rs9531785	C	T	2.58702e-06	-0.3274	0.0696	0.0169	0.0169	10880.3
IL-7
rs111407737	G	T	3.83999e-06	1.0675	0.2311	-0.0142	0.0818	12749.2
rs115469485	G	A	3.93704e-06	0.9333	0.2022	-0.0235	0.0724	12357.2
rs150507973	A	G	2.92402e-07	0.6941	0.1353	0.0204	0.0491	14832.7
rs2032842	A	G	2.067e-06	-0.3802	0.0801	0.0085	0.0305	11416.8
rs2211860	T	C	6.37001e-06	0.2977	0.0659	-0.006	0.0244	9986.56
rs4239724	G	A	9.50211e-06	0.3734	0.0843	-0.0082	0.0309	9759.86
rs4670545	A	G	5.21903e-06	0.3237	0.0711	0.0076	0.0264	10176.5
rs4863841	G	T	2.048e-07	-0.3732	0.0718	-0.036	0.0264	13582.1
rs58327154	T	C	1.02e-06	0.5054	0.1034	0.0301	0.0401	12751.6
rs6462017	T	C	4.37099e-06	-0.306	0.0666	-0.0144	0.0241	10393.1
rs7009028	C	T	2.87799e-06	-0.8123	0.1736	0.0173	0.0706	12465.3
rs72711557	A	G	7.60204e-06	0.4873	0.1089	0.0076	0.0383	10259.3
rs72744256	A	G	6.44703e-06	0.6166	0.1367	-0.017	0.0682	10903.6
rs76945286	A	G	4.19498e-06	1.3197	0.2868	-0.0272	0.0906	13311.1
rs78230571	A	G	3.12299e-07	3.7267	0.7285	0.027	0.1883	23950.9
rs884835	G	A	1.81999e-06	0.483	0.1012	0.0206	0.0367	11906.3
rs9531785	C	T	2.58702e-06	-0.3274	0.0696	-0.0131	0.0256	10880.3
IL-16
rs111407737	G	T	3.83999e-06	1.0675	0.2311	-0.0405	0.0812	12749.2
rs115469485	G	A	3.93704e-06	0.9333	0.2022	-0.0134	0.0716	12357.2
rs150507973	A	G	2.92402e-07	0.6941	0.1353	-0.0605	0.048	14832.7
rs2032842	A	G	2.067e-06	-0.3802	0.0801	0.0006	0.0301	11416.8
rs2211860	T	C	6.37001e-06	0.2977	0.0659	-0.0099	0.0241	9986.56
rs4239724	G	A	9.50211e-06	0.3734	0.0843	0.0139	0.0307	9759.86
rs4670545	A	G	5.21903e-06	0.3237	0.0711	0.0438	0.0258	10176.5
rs4863841	G	T	2.048e-07	-0.3732	0.0718	-0.0116	0.0261	13582.1
rs58327154	T	C	1.02e-06	0.5054	0.1034	-0.0101	0.0398	12751.6
rs6462017	T	C	4.37099e-06	-0.306	0.0666	-0.0023	0.0239	10393.1
rs7009028	C	T	2.87799e-06	-0.8123	0.1736	-0.1496	0.0698	12465.3
rs72711557	A	G	7.60204e-06	0.4873	0.1089	-0.0269	0.0381	10259.3
rs72744256	A	G	6.44703e-06	0.6166	0.1367	-0.1134	0.0665	10903.6
rs76945286	A	G	4.19498e-06	1.3197	0.2868	0.0805	0.0902	13311.1
rs78230571	A	G	3.12299e-07	3.7267	0.7285	-0.1071	0.1945	23950.9
rs884835	G	A	1.81999e-06	0.483	0.1012	0.0087	0.0365	11906.3
rs9531785	C	T	2.58702e-06	-0.3274	0.0696	-0.0202	0.0251	10880.3
IL-2
rs111407737	G	T	3.83999e-06	1.0675	0.2311	-0.0094	0.0823	12749.2
rs115469485	G	A	3.93704e-06	0.9333	0.2022	0.0289	0.0722	12357.2
rs150507973	A	G	2.92402e-07	0.6941	0.1353	0.011	0.0486	14832.7
rs2032842	A	G	2.067e-06	-0.3802	0.0801	0.0231	0.0303	11416.8
rs2211860	T	C	6.37001e-06	0.2977	0.0659	0.0019	0.0242	9986.56
rs4239724	G	A	9.50211e-06	0.3734	0.0843	-0.0013	0.0308	9759.86
rs4670545	A	G	5.21903e-06	0.3237	0.0711	-0.0064	0.026	10176.5
rs4863841	G	T	2.048e-07	-0.3732	0.0718	0.0122	0.0261	13582.1
rs58327154	T	C	1.02e-06	0.5054	0.1034	0.0628	0.0398	12751.6
rs6462017	T	C	4.37099e-06	-0.306	0.0666	-0.0082	0.0239	10393.1
rs7009028	C	T	2.87799e-06	-0.8123	0.1736	0.0297	0.0708	12465.3
rs72711557	A	G	7.60204e-06	0.4873	0.1089	-0.0418	0.0379	10259.3
rs72744256	A	G	6.44703e-06	0.6166	0.1367	0.0708	0.0677	10903.6
rs76945286	A	G	4.19498e-06	1.3197	0.2868	0.072	0.0881	13311.1
rs884835	G	A	1.81999e-06	0.483	0.1012	0.0026	0.0365	11906.3
rs9531785	C	T	2.58702e-06	-0.3274	0.0696	0.0033	0.0253	10880.3
IL-4
rs111407737	G	T	3.83999e-06	1.0675	0.2311	-0.009	0.0504	12749.2
rs115469485	G	A	3.93704e-06	0.9333	0.2022	0.0018	0.0469	12357.2
rs150507973	A	G	2.92402e-07	0.6941	0.1353	0.0482	0.0315	14832.7
rs2032842	A	G	2.067e-06	-0.3802	0.0801	-0.0079	0.02	11416.8
rs2211860	T	C	6.37001e-06	0.2977	0.0659	0.0183	0.0158	9986.56
rs4239724	G	A	9.50211e-06	0.3734	0.0843	-0.0033	0.0202	9759.86
rs4670545	A	G	5.21903e-06	0.3237	0.0711	-0.0057	0.0172	10176.5
rs4863841	G	T	2.048e-07	-0.3732	0.0718	0.0037	0.017	13582.1
rs58327154	T	C	1.02e-06	0.5054	0.1034	-0.0006	0.0262	12751.6
rs6462017	T	C	4.37099e-06	-0.306	0.0666	-0.0364	0.0157	10393.1
rs7009028	C	T	2.87799e-06	-0.8123	0.1736	-0.0082	0.044	12465.3
rs72711557	A	G	7.60204e-06	0.4873	0.1089	-0.0037	0.0248	10259.3
rs72744256	A	G	6.44703e-06	0.6166	0.1367	-0.0074	0.0435	10903.6
rs76945286	A	G	4.19498e-06	1.3197	0.2868	0.031	0.0563	13311.1
rs78230571	A	G	3.12299e-07	3.7267	0.7285	0.1422	0.1456	23950.9
rs884835	G	A	1.81999e-06	0.483	0.1012	-0.0134	0.0237	11906.3
rs9531785	C	T	2.58702e-06	-0.3274	0.0696	0.0067	0.0166	10880.3
IL-13
rs111407737	G	T	3.83999e-06	1.0675	0.2311	-0.0497	0.081	12749.2
rs115469485	G	A	3.93704e-06	0.9333	0.2022	0.0697	0.0718	12357.2
rs150507973	A	G	2.92402e-07	0.6941	0.1353	-0.0347	0.0481	14832.7
rs2032842	A	G	2.067e-06	-0.3802	0.0801	-0.0137	0.03	11416.8
rs2211860	T	C	6.37001e-06	0.2977	0.0659	-0.0097	0.0239	9986.56
rs4239724	G	A	9.50211e-06	0.3734	0.0843	0.0368	0.0304	9759.86
rs4670545	A	G	5.21903e-06	0.3237	0.0711	0.031	0.0258	10176.5
rs4863841	G	T	2.048e-07	-0.3732	0.0718	-0.0478	0.0259	13582.1
rs58327154	T	C	1.02e-06	0.5054	0.1034	0.0447	0.0394	12751.6
rs6462017	T	C	4.37099e-06	-0.306	0.0666	-0.0179	0.0237	10393.1
rs7009028	C	T	2.87799e-06	-0.8123	0.1736	-0.0114	0.0684	12465.3
rs72711557	A	G	7.60204e-06	0.4873	0.1089	-0.0471	0.0378	10259.3
rs72744256	A	G	6.44703e-06	0.6166	0.1367	0.0451	0.0673	10903.6
rs76945286	A	G	4.19498e-06	1.3197	0.2868	0.0247	0.0879	13311.1
rs78230571	A	G	3.12299e-07	3.7267	0.7285	0.0593	0.1852	23950.9
rs884835	G	A	1.81999e-06	0.483	0.1012	0.0132	0.0362	11906.3
rs9531785	C	T	2.58702e-06	-0.3274	0.0696	0.0137	0.0251	10880.3
IL1ra
rs111407737	G	T	3.83999e-06	1.0675	0.2311	0.0285	0.0784	12749.2
rs115469485	G	A	3.93704e-06	0.9333	0.2022	0.1063	0.071	12357.2
rs150507973	A	G	2.92402e-07	0.6941	0.1353	0.0354	0.0473	14832.7
rs2032842	A	G	2.067e-06	-0.3802	0.0801	0.0393	0.0296	11416.8
rs2211860	T	C	6.37001e-06	0.2977	0.0659	0.0174	0.0236	9986.56
rs4239724	G	A	9.50211e-06	0.3734	0.0843	-0.007	0.0301	9759.86
rs4670545	A	G	5.21903e-06	0.3237	0.0711	0.0056	0.0254	10176.5
rs4863841	G	T	2.048e-07	-0.3732	0.0718	-0.0241	0.0256	13582.1
rs58327154	T	C	1.02e-06	0.5054	0.1034	0.053	0.039	12751.6
rs6462017	T	C	4.37099e-06	-0.306	0.0666	-0.0187	0.0234	10393.1
rs7009028	C	T	2.87799e-06	-0.8123	0.1736	0.0074	0.0681	12465.3
rs72711557	A	G	7.60204e-06	0.4873	0.1089	-0.0414	0.0373	10259.3
rs72744256	A	G	6.44703e-06	0.6166	0.1367	0.1029	0.0661	10903.6
rs76945286	A	G	4.19498e-06	1.3197	0.2868	0.0132	0.0878	13311.1
rs78230571	A	G	3.12299e-07	3.7267	0.7285	-0.0849	0.1857	23950.9
rs884835	G	A	1.81999e-06	0.483	0.1012	0.0331	0.0357	11906.3
rs9531785	C	T	2.58702e-06	-0.3274	0.0696	0.003	0.0247	10880.3
IL-2ra
rs111407737	G	T	3.83999e-06	1.0675	0.2311	-0.0383	0.0788	12749.2
rs115469485	G	A	3.93704e-06	0.9333	0.2022	-0.0867	0.0708	12357.2
rs150507973	A	G	2.92402e-07	0.6941	0.1353	-0.0594	0.047	14832.7
rs2032842	A	G	2.067e-06	-0.3802	0.0801	0.0345	0.0295	11416.8
rs2211860	T	C	6.37001e-06	0.2977	0.0659	-0.0159	0.0235	9986.56
rs4239724	G	A	9.50211e-06	0.3734	0.0843	0.0055	0.03	9759.86
rs4670545	A	G	5.21903e-06	0.3237	0.0711	0.0378	0.0253	10176.5
rs4863841	G	T	2.048e-07	-0.3732	0.0718	-0.0102	0.0255	13582.1
rs58327154	T	C	1.02e-06	0.5054	0.1034	0.0297	0.0387	12751.6
rs6462017	T	C	4.37099e-06	-0.306	0.0666	-0.0034	0.0233	10393.1
rs7009028	C	T	2.87799e-06	-0.8123	0.1736	-0.0245	0.0682	12465.3
rs72711557	A	G	7.60204e-06	0.4873	0.1089	-0.0409	0.0371	10259.3
rs72744256	A	G	6.44703e-06	0.6166	0.1367	0.1123	0.0652	10903.6
rs76945286	A	G	4.19498e-06	1.3197	0.2868	-0.0813	0.0874	13311.1
rs78230571	A	G	3.12299e-07	3.7267	0.7285	-0.438	0.1849	23950.9
rs884835	G	A	1.81999e-06	0.483	0.1012	0.0578	0.0357	11906.3
rs9531785	C	T	2.58702e-06	-0.3274	0.0696	-0.008	0.0246	10880.3
IL-6
rs111407737	G	T	3.83999e-06	1.0675	0.2311	0.0251	0.0503	12749.2
rs115469485	G	A	3.93704e-06	0.9333	0.2022	0.0178	0.0466	12357.2
rs150507973	A	G	2.92402e-07	0.6941	0.1353	0.03	0.0314	14832.7
rs2032842	A	G	2.067e-06	-0.3802	0.0801	-0.0243	0.0199	11416.8
rs2211860	T	C	6.37001e-06	0.2977	0.0659	0.0155	0.0157	9986.56
rs4239724	G	A	9.50211e-06	0.3734	0.0843	-0.0079	0.0201	9759.86
rs4670545	A	G	5.21903e-06	0.3237	0.0711	-0.0143	0.0171	10176.5
rs4863841	G	T	2.048e-07	-0.3732	0.0718	0.0056	0.0169	13582.1
rs58327154	T	C	1.02e-06	0.5054	0.1034	0.0205	0.0261	12751.6
rs6462017	T	C	4.37099e-06	-0.306	0.0666	-0.0204	0.0156	10393.1
rs7009028	C	T	2.87799e-06	-0.8123	0.1736	-0.0254	0.0437	12465.3
rs72711557	A	G	7.60204e-06	0.4873	0.1089	0.0049	0.0247	10259.3
rs72744256	A	G	6.44703e-06	0.6166	0.1367	0.0105	0.0434	10903.6
rs76945286	A	G	4.19498e-06	1.3197	0.2868	0.0408	0.0561	13311.1
rs78230571	A	G	3.12299e-07	3.7267	0.7285	0.0935	0.146	23950.9
rs884835	G	A	1.81999e-06	0.483	0.1012	0.0098	0.0236	11906.3
rs9531785	C	T	2.58702e-06	-0.3274	0.0696	0.0138	0.0165	10880.3
IL-9
rs111407737	G	T	3.83999e-06	1.0675	0.2311	-0.0842	0.0787	12749.2
rs115469485	G	A	3.93704e-06	0.9333	0.2022	0.131	0.0705	12357.2
rs150507973	A	G	2.92402e-07	0.6941	0.1353	-0.0649	0.0473	14832.7
rs2032842	A	G	2.067e-06	-0.3802	0.0801	0.0317	0.0296	11416.8
rs2211860	T	C	6.37001e-06	0.2977	0.0659	0.0069	0.0237	9986.56
rs4239724	G	A	9.50211e-06	0.3734	0.0843	0.0288	0.0301	9759.86
rs4670545	A	G	5.21903e-06	0.3237	0.0711	-0.0302	0.0255	10176.5
rs4863841	G	T	2.048e-07	-0.3732	0.0718	-0.0674	0.0257	13582.1
rs58327154	T	C	1.02e-06	0.5054	0.1034	0.0162	0.0392	12751.6
rs6462017	T	C	4.37099e-06	-0.306	0.0666	-0.0288	0.0234	10393.1
rs7009028	C	T	2.87799e-06	-0.8123	0.1736	-0.0358	0.0673	12465.3
rs72711557	A	G	7.60204e-06	0.4873	0.1089	-0.0036	0.0373	10259.3
rs72744256	A	G	6.44703e-06	0.6166	0.1367	0.0337	0.0666	10903.6
rs76945286	A	G	4.19498e-06	1.3197	0.2868	-0.044	0.0877	13311.1
rs78230571	A	G	3.12299e-07	3.7267	0.7285	0.2976	0.185	23950.9
rs884835	G	A	1.81999e-06	0.483	0.1012	0.0224	0.0357	11906.3
rs9531785	C	T	2.58702e-06	-0.3274	0.0696	-0.0181	0.0248	10880.3
IL-1b
rs111407737	G	T	3.83999e-06	1.0675	0.2311	-0.0417	0.0633	12749.2
rs115469485	G	A	3.93704e-06	0.9333	0.2022	-0.033	0.0565	12357.2
rs142409457	C	T	6.80597e-06	0.7899	0.1755	0.0565	0.0649	11616
rs150507973	A	G	2.92402e-07	0.6941	0.1353	0.0429	0.0381	14832.7
rs2032842	A	G	2.067e-06	-0.3802	0.0801	0.0383	0.0233	11416.8
rs2211860	T	C	6.37001e-06	0.2977	0.0659	0.0119	0.0188	9986.56
rs4239724	G	A	9.50211e-06	0.3734	0.0843	0.0014	0.0238	9759.86
rs4670545	A	G	5.21903e-06	0.3237	0.0711	0.0134	0.0203	10176.5
rs4863841	G	T	2.048e-07	-0.3732	0.0718	0.0041	0.0204	13582.1
rs58327154	T	C	1.02e-06	0.5054	0.1034	0.0302	0.0314	12751.6
rs6462017	T	C	4.37099e-06	-0.306	0.0666	-0.0011	0.0185	10393.1
rs7009028	C	T	2.87799e-06	-0.8123	0.1736	-0.0198	0.0537	12465.3
rs72711557	A	G	7.60204e-06	0.4873	0.1089	-0.0334	0.0298	10259.3
rs72744256	A	G	6.44703e-06	0.6166	0.1367	0.0213	0.0528	10903.6
rs76945286	A	G	4.19498e-06	1.3197	0.2868	-0.0069	0.0682	13311.1
rs78230571	A	G	3.12299e-07	3.7267	0.7285	-0.0405	0.1855	23950.9
rs884835	G	A	1.81999e-06	0.483	0.1012	0.0032	0.0283	11906.3
rs9531785	C	T	2.58702e-06	-0.3274	0.0696	0.0158	0.0197	10880.3
IL-5
rs111407737	G	T	3.83999e-06	1.0675	0.2311	-0.0256	0.0836	12749.2
rs115469485	G	A	3.93704e-06	0.9333	0.2022	-0.0245	0.0722	12357.2
rs150507973	A	G	2.92402e-07	0.6941	0.1353	-0.0095	0.049	14832.7
rs2032842	A	G	2.067e-06	-0.3802	0.0801	0.0196	0.0307	11416.8
rs2211860	T	C	6.37001e-06	0.2977	0.0659	-0.0098	0.0246	9986.56
rs4239724	G	A	9.50211e-06	0.3734	0.0843	0.0497	0.0312	9759.86
rs4670545	A	G	5.21903e-06	0.3237	0.0711	0.0135	0.0264	10176.5
rs4863841	G	T	2.048e-07	-0.3732	0.0718	-0.0111	0.0265	13582.1
rs58327154	T	C	1.02e-06	0.5054	0.1034	0.0924	0.0405	12751.6
rs6462017	T	C	4.37099e-06	-0.306	0.0666	-0.02	0.0243	10393.1
rs7009028	C	T	2.87799e-06	-0.8123	0.1736	0.0156	0.0716	12465.3
rs72711557	A	G	7.60204e-06	0.4873	0.1089	-0.0542	0.0387	10259.3
rs72744256	A	G	6.44703e-06	0.6166	0.1367	0.0928	0.0686	10903.6
rs76945286	A	G	4.19498e-06	1.3197	0.2868	0.0289	0.0904	13311.1
rs884835	G	A	1.81999e-06	0.483	0.1012	0.0297	0.0371	11906.3
rs9531785	C	T	2.58702e-06	-0.3274	0.0696	0.0216	0.0257	10880.3
IL-8
rs111407737	G	T	3.83999e-06	1.0675	0.2311	-0.0944	0.0807	12749.2
rs115469485	G	A	3.93704e-06	0.9333	0.2022	-0.1605	0.0714	12357.2
rs150507973	A	G	2.92402e-07	0.6941	0.1353	0.0986	0.0485	14832.7
rs2032842	A	G	2.067e-06	-0.3802	0.0801	0.0203	0.0301	11416.8
rs2211860	T	C	6.37001e-06	0.2977	0.0659	-0.0078	0.024	9986.56
rs4239724	G	A	9.50211e-06	0.3734	0.0843	-0.0085	0.0304	9759.86
rs4670545	A	G	5.21903e-06	0.3237	0.0711	0.0061	0.0258	10176.5
rs4863841	G	T	2.048e-07	-0.3732	0.0718	-0.0001	0.026	13582.1
rs58327154	T	C	1.02e-06	0.5054	0.1034	0.0926	0.0395	12751.6
rs6462017	T	C	4.37099e-06	-0.306	0.0666	0.0121	0.0237	10393.1
rs7009028	C	T	2.87799e-06	-0.8123	0.1736	-0.0453	0.0683	12465.3
rs72711557	A	G	7.60204e-06	0.4873	0.1089	0.0636	0.0378	10259.3
rs72744256	A	G	6.44703e-06	0.6166	0.1367	0.0456	0.0679	10903.6
rs76945286	A	G	4.19498e-06	1.3197	0.2868	0.0305	0.0886	13311.1
rs78230571	A	G	3.12299e-07	3.7267	0.7285	0.0345	0.1856	23950.9
rs884835	G	A	1.81999e-06	0.483	0.1012	0.0608	0.0362	11906.3
rs9531785	C	T	2.58702e-06	-0.3274	0.0696	0.0094	0.0252	10880.3
TNFb
rs2032842	A	G	2.067e-06	-0.3802	0.0801	0.0054	0.0452	11416.8
rs2211860	T	C	6.37001e-06	0.2977	0.0659	0.0001	0.0368	9986.56
rs4239724	G	A	9.50211e-06	0.3734	0.0843	-0.0656	0.0466	9759.86
rs4670545	A	G	5.21903e-06	0.3237	0.0711	-0.0167	0.0387	10176.5
rs4863841	G	T	2.048e-07	-0.3732	0.0718	0.032	0.0397	13582.1
rs58327154	T	C	1.02e-06	0.5054	0.1034	0.0182	0.0626	12751.6
rs6462017	T	C	4.37099e-06	-0.306	0.0666	0.1034	0.0357	10393.1
rs72711557	A	G	7.60204e-06	0.4873	0.1089	-0.0722	0.0565	10259.3
rs884835	G	A	1.81999e-06	0.483	0.1012	0.0519	0.0543	11906.3
rs9531785	C	T	2.58702e-06	-0.3274	0.0696	0.0823	0.038	10880.3
TNFa
rs111407737	G	T	3.83999e-06	1.0675	0.2311	-0.1102	0.0812	12749.2
rs115469485	G	A	3.93704e-06	0.9333	0.2022	0.1205	0.0724	12357.2
rs150507973	A	G	2.92402e-07	0.6941	0.1353	0.038	0.0486	14832.7
rs2032842	A	G	2.067e-06	-0.3802	0.0801	0.04	0.0305	11416.8
rs2211860	T	C	6.37001e-06	0.2977	0.0659	0.0046	0.0243	9986.56
rs4239724	G	A	9.50211e-06	0.3734	0.0843	-0.0158	0.0308	9759.86
rs4670545	A	G	5.21903e-06	0.3237	0.0711	0.0001	0.0262	10176.5
rs4863841	G	T	2.048e-07	-0.3732	0.0718	-0.0222	0.0263	13582.1
rs58327154	T	C	1.02e-06	0.5054	0.1034	0.0792	0.0397	12751.6
rs6462017	T	C	4.37099e-06	-0.306	0.0666	-0.0125	0.024	10393.1
rs7009028	C	T	2.87799e-06	-0.8123	0.1736	0.0127	0.0701	12465.3
rs72711557	A	G	7.60204e-06	0.4873	0.1089	-0.0495	0.0382	10259.3
rs72744256	A	G	6.44703e-06	0.6166	0.1367	0.1393	0.0677	10903.6
rs76945286	A	G	4.19498e-06	1.3197	0.2868	-0.0137	0.089	13311.1
rs78230571	A	G	3.12299e-07	3.7267	0.7285	0.2308	0.1856	23950.9
rs884835	G	A	1.81999e-06	0.483	0.1012	0.0546	0.0367	11906.3
rs9531785	C	T	2.58702e-06	-0.3274	0.0696	-0.0322	0.0255	10880.3
MIF
rs111407737	G	T	3.83999e-06	1.0675	0.2311	-0.0091	0.0796	12749.2
rs115469485	G	A	3.93704e-06	0.9333	0.2022	0.0099	0.0716	12357.2
rs150507973	A	G	2.92402e-07	0.6941	0.1353	-0.0311	0.048	14832.7
rs2032842	A	G	2.067e-06	-0.3802	0.0801	-0.0219	0.0302	11416.8
rs2211860	T	C	6.37001e-06	0.2977	0.0659	0.0067	0.0242	9986.56
rs4239724	G	A	9.50211e-06	0.3734	0.0843	0.0181	0.0305	9759.86
rs4670545	A	G	5.21903e-06	0.3237	0.0711	0.0117	0.026	10176.5
rs4863841	G	T	2.048e-07	-0.3732	0.0718	-0.0357	0.0261	13582.1
rs58327154	T	C	1.02e-06	0.5054	0.1034	-0.0445	0.0399	12751.6
rs6462017	T	C	4.37099e-06	-0.306	0.0666	0.0086	0.0238	10393.1
rs7009028	C	T	2.87799e-06	-0.8123	0.1736	-0.0048	0.0681	12465.3
rs72711557	A	G	7.60204e-06	0.4873	0.1089	0.0082	0.0381	10259.3
rs76945286	A	G	4.19498e-06	1.3197	0.2868	0.0058	0.0897	13311.1
rs884835	G	A	1.81999e-06	0.483	0.1012	-0.0232	0.0364	11906.3
rs9531785	C	T	2.58702e-06	-0.3274	0.0696	-0.0127	0.0253	10880.3
TRAIL
rs111407737	G	T	3.83999e-06	1.0675	0.2311	0.0201	0.0499	12749.2
rs115469485	G	A	3.93704e-06	0.9333	0.2022	-0.028	0.0461	12357.2
rs142409457	C	T	6.80597e-06	0.7899	0.1755	0.0091	0.0453	11616
rs150507973	A	G	2.92402e-07	0.6941	0.1353	0.0002	0.0312	14832.7
rs2032842	A	G	2.067e-06	-0.3802	0.0801	-0.0256	0.0198	11416.8
rs2211860	T	C	6.37001e-06	0.2977	0.0659	0.0217	0.0157	9986.56
rs4239724	G	A	9.50211e-06	0.3734	0.0843	-0.0216	0.0201	9759.86
rs4670545	A	G	5.21903e-06	0.3237	0.0711	-0.0273	0.017	10176.5
rs4863841	G	T	2.048e-07	-0.3732	0.0718	0.0002	0.0169	13582.1
rs58327154	T	C	1.02e-06	0.5054	0.1034	-0.0164	0.0261	12751.6
rs6462017	T	C	4.37099e-06	-0.306	0.0666	-0.0162	0.0156	10393.1
rs7009028	C	T	2.87799e-06	-0.8123	0.1736	-0.0659	0.0435	12465.3
rs72711557	A	G	7.60204e-06	0.4873	0.1089	-0.0476	0.0246	10259.3
rs72744256	A	G	6.44703e-06	0.6166	0.1367	-0.0065	0.0431	10903.6
rs76945286	A	G	4.19498e-06	1.3197	0.2868	0.0285	0.0557	13311.1
rs78230571	A	G	3.12299e-07	3.7267	0.7285	0.1462	0.1456	23950.9
rs884835	G	A	1.81999e-06	0.483	0.1012	-0.0326	0.0235	11906.3
rs9531785	C	T	2.58702e-06	-0.3274	0.0696	0.0036	0.0164	10880.3
IFNg
rs111407737	G	T	3.83999e-06	1.0675	0.2311	0.052	0.0514	12749.2
rs115469485	G	A	3.93704e-06	0.9333	0.2022	-0.0127	0.0479	12357.2
rs150507973	A	G	2.92402e-07	0.6941	0.1353	0.0213	0.0325	14832.7
rs2032842	A	G	2.067e-06	-0.3802	0.0801	0.001	0.0205	11416.8
rs2211860	T	C	6.37001e-06	0.2977	0.0659	0.0149	0.0162	9986.56
rs4239724	G	A	9.50211e-06	0.3734	0.0843	0.0058	0.0207	9759.86
rs4670545	A	G	5.21903e-06	0.3237	0.0711	-0.005	0.0176	10176.5
rs4863841	G	T	2.048e-07	-0.3732	0.0718	-0.0022	0.0175	13582.1
rs58327154	T	C	1.02e-06	0.5054	0.1034	-0.0062	0.0268	12751.6
rs6462017	T	C	4.37099e-06	-0.306	0.0666	-0.0278	0.0161	10393.1
rs7009028	C	T	2.87799e-06	-0.8123	0.1736	0.0125	0.0449	12465.3
rs72711557	A	G	7.60204e-06	0.4873	0.1089	-0.0305	0.0254	10259.3
rs72744256	A	G	6.44703e-06	0.6166	0.1367	0.0185	0.045	10903.6
rs76945286	A	G	4.19498e-06	1.3197	0.2868	0.0722	0.0582	13311.1
rs78230571	A	G	3.12299e-07	3.7267	0.7285	0.2825	0.1469	23950.9
rs884835	G	A	1.81999e-06	0.483	0.1012	-0.0268	0.0243	11906.3
rs9531785	C	T	2.58702e-06	-0.3274	0.0696	0.0073	0.017	10880.3
Abbreviations: log(OR), log odds ratio.
F-statistic >10 suggests sufficient strength to ensure the validity of the instrumental variable.
Beta for circulating inflammatory regulators represents change in standard deviation per 1 copy of effect allele.
Log(OR) for IgA vasculitis represents log(OR) change in Henoch-Schonlein Purpura risk per 1 copy of effect allele.
